# Supplementary material for: Neoplastic and Stromal Cells Contribute to an Extracellular Matrix Gene Expression Profile Defining a Breast Cancer Subtype Likely to Progress
Source: PLoS One. 2013 Feb 18;8(2):e56761. doi: 10.1371/journal.pone.0056761 (PMC3575489; doi:10.1371/journal.pone.0056761)
Supplement: Table S1 — ECM gene list. (XLS) [file pone.0056761.s007.xls]

## Sheet: ECMlist
Table S1: ECM gene list
	Name	GeneID	UGCluster
ACE	Angiotensin I converting enzyme (peptidyl-dipeptidase A) 1	1636	Hs.298469
ACE2	Angiotensin I converting enzyme (peptidyl-dipeptidase A) 2	59272	Hs.178098
ADAM1	ADAM metallopeptidase domain 1	8759
ADAM10	ADAM metallopeptidase domain 10	102	Hs.578508
ADAM11	ADAM metallopeptidase domain 11	4185	Hs.6088
ADAM12	ADAM metallopeptidase domain 12 (meltrin alpha)	8038	Hs.593858
ADAM15	ADAM metallopeptidase domain 15 (metargidin)	8751	Hs.312098
ADAM17	ADAM metallopeptidase domain 17 (tumor necrosis factor, alpha, converting enzyme)	6868	Hs.404914
ADAM18	ADAM metallopeptidase domain 18	8749	Hs.127930
ADAM19	ADAM metallopeptidase domain 19 (meltrin beta)	8728	Hs.483944
ADAM2	ADAM metallopeptidase domain 2 (fertilin beta)	2515	Hs.177959
ADAM20	ADAM metallopeptidase domain 20	8748	Hs.177984
ADAM21	ADAM metallopeptidase domain 21	8747	Hs.178748
ADAM22	ADAM metallopeptidase domain 22	53616	Hs.592282
ADAM23	ADAM metallopeptidase domain 23	8745	Hs.591643
ADAM24	ADAM metallopeptidase domain 24	11089
ADAM25	ADAM metallopeptidase domain 25	11088
ADAM26	ADAM metallopeptidase domain 26	11087
ADAM28	ADAM metallopeptidase domain 28	10863	Hs.174030
ADAM29	ADAM metallopeptidase domain 29	11086	Hs.126838
ADAM30	ADAM metallopeptidase domain 30	11085	Hs.283011
ADAM32	ADAM metallopeptidase domain 32	203102	Hs.521545
ADAM33	ADAM metallopeptidase domain 33	80332	Hs.173716
ADAM3A	ADAM metallopeptidase domain 3a (cyritestin 1)	1587	Hs.98848
ADAM3B	ADAM metallopeptidase domain 3b (cyritestin)	1596
ADAM4	ADAM metallopeptidase domain 3a (cyritestin 2)	8758
ADAM5	ADAM metallopeptidase domain 5	255926
ADAM6	ADAM metallopeptidase domain 6	8755	Hs.97508
ADAM7	ADAM metallopeptidase domain 7	8756	Hs.116147
ADAM8	ADAM metallopeptidase domain 8	101	Hs.501574
ADAM9	ADAM metallopeptidase domain 9 (meltrin gamma)	8754	Hs.591852
ADAMDEC1	ADAM-like, decysin 1	27299	Hs.521459
ADAMTS1	ADAM metallopeptidase with thrombospondin type 1 motif, 1	9510	Hs.534115
ADAMTS10	ADAM metallopeptidase with thrombospondin type 1 motif, 10	81794	Hs.465818
ADAMTS12	ADAM metallopeptidase with thrombospondin type 1 motif, 12	81792	Hs.481865
ADAMTS13	ADAM metallopeptidase with thrombospondin type 1 motif, 13	11093	Hs.131433
ADAMTS14	ADAM metallopeptidase with thrombospondin type 1 motif, 14	140766	Hs.352156
ADAMTS15	ADAM metallopeptidase with thrombospondin type 1 motif, 15	170689	Hs.586689
ADAMTS16	ADAM metallopeptidase with thrombospondin type 1 motif, 16	170690	Hs.387861
ADAMTS17	ADAM metallopeptidase with thrombospondin type 1 motif, 17	170691	Hs.513200
ADAMTS18 // ADAMTS21	ADAM metallopeptidase with thrombospondin type 1 motif, 18	170692	Hs.188746
ADAMTS19	ADAM metallopeptidase with thrombospondin type 1 motif, 19	171019	Hs.23751
ADAMTS2	ADAM metallopeptidase with thrombospondin type 1 motif, 2	9509	Hs.591725
ADAMTS20	ADAM metallopeptidase with thrombospondin type 1 motif, 20	80070	Hs.287554
ADAMTS3	ADAM metallopeptidase with thrombospondin type 1 motif, 3	9508	Hs.590919
ADAMTS4	ADAM metallopeptidase with thrombospondin type 1 motif, 4	9507	Hs.211604
ADAMTS5 // ADAMTS11	ADAM metallopeptidase with thrombospondin type 1 motif, 5 (aggrecanase-2)	11096	Hs.58324
ADAMTS6	ADAM metallopeptidase with thrombospondin type 1 motif, 6	11174	Hs.482291
ADAMTS7	ADAM metallopeptidase with thrombospondin type 1 motif, 7	11173	Hs.16441
ADAMTS8	ADAM metallopeptidase with thrombospondin type 1 motif, 8	11095	Hs.271605
ADAMTS9	ADAM metallopeptidase with thrombospondin type 1 motif, 9	56999	Hs.476604
ADAMTSL1	ADAMTS-like 1	92949	Hs.522019
ADAMTSL2	ADAMTS-like 2	9719	Hs.522543
ADAMTSL3	ADAMTS-like 3	57188	Hs.459162
ADAMTSL4	ADAMTS-like 4	54507	Hs.516243
ADAMTSL5	ADAMTS-like 5	339366	Hs.371674
ADIPOQ	Adiponectin, C1Q and collagen domain containing	9370	Hs.80485
ADRM1	Adhesion regulating molecule 1	11047	Hs.90107
AGC1	Aggrecan 1 (chondroitin sulfate proteoglycan 1, large aggregating proteoglycan, antigen identified by monoclonal antibody A0122)	176	Hs.2159
AGT	Angiotensinogen (serpin peptidase inhibitor, clade A, member 8)	183	Hs.19383
ALCAM	Activated leukocyte cell adhesion molecule	214	Hs.591293
AMELX	Amelogenin (amelogenesis imperfecta 1, X-linked)	265	Hs.46329
AMELY	Amelogenin, Y-linked	266	Hs.1238
APP	Amyloid beta (A4) precursor protein (peptidase nexin-II, Alzheimer disease)	351	Hs.642685
ASAM	Adipocyte-specific adhesion molecule	79827	Hs.591949
BCAN	Brevican	63827	Hs.516904
BGN	Biglycan	633	Hs.821
BST1	Bone marrow stromal cell antigen 1	683	Hs.169998
BST2	Bone marrow stromal cell antigen 2	684	Hs.118110
CD164	CD164 molecule, sialomucin	8763	Hs.591335
CD209	CD209 molecule	30835	Hs.278694
CD300A	CD300a molecule	11314	Hs.9688
CD36	CD36 molecule (thrombospondin receptor)	948	Hs.120949
CD44	CD44 molecule (Indian blood group)	960	Hs.502328
CD47	CD47 molecule	961	Hs.446414
CD6	CD6 molecule	923	Hs.502710
CD9	CD9 molecule	928	Hs.114286
CDH1	Cadherin 1, type 1, E-cadherin (epithelial)	999	Hs.461086
CDH10	Cadherin 10, type 2 (T2-cadherin)	1008	Hs.92489
CDH11	Cadherin 11, type 2, OB-cadherin (osteoblast)	1009	Hs.116471
CDH12	Cadherin 12, type 2 (N-cadherin 2)	1010	Hs.113684
CDH13	Cadherin 13, H-cadherin (heart)	1012	Hs.436040
CDH15	Cadherin 15, M-cadherin (myotubule)	1013	Hs.148090
CDH16	Cadherin 16, KSP-cadherin	1014	Hs.513660
CDH17	Cadherin 17, LI cadherin (liver-intestine)	1015	Hs.591853
CDH18	Cadherin 18, type 2	1016	Hs.317632
CDH19	Cadherin 19, type 2	28513	Hs.42771
CDH2	Cadherin 2, type 1, N-cadherin (neuronal)	1000	Hs.464829
CDH20	Cadherin 20, type 2	28316	Hs.147340
CDH22	Cadherin-like 22	64405	Hs.472861
CDH23	Cadherin-like 23	64072	Hs.568788
CDH24	Cadherin-like 24	64403	Hs.155912
CDH26	Cadherin-like 26	60437	Hs.54973
CDH3	Cadherin 3, type 1, P-cadherin (placental)	1001	Hs.554598
CDH4	Cadherin 4	1002	Hs.473231
CDH5	Cadherin 5, type 2, VE-cadherin (vascular epithelium)	1003	Hs.76206
CDH6	Cadherin 6, type 2, K-cadherin (fetal kidney)	1004	Hs.171054
CDH7	Cadherin 7, type 2	1005	Hs.130306
CDH8	Cadherin 8, type 2	1006	Hs.368322
CDH9	Cadherin 9, type 2 (T1-cadherin)	1007	Hs.272212
CEACAM1	Carcinoembryonic antigen-related cell adhesion molecule 1 (biliary glycoprotein)	634	Hs.512682
CEACAM19	Carcinoembryonic antigen-related cell adhesion molecule 19	56971	Hs.416925
CEACAM21	Carcinoembryonic antigen-related cell adhesion molecule 21	90273	Hs.562802
CEACAM3	Carcinoembryonic antigen-related cell adhesion molecule 3	1084	Hs.11
CEACAM4	Carcinoembryonic antigen-related cell adhesion molecule 4	1089	Hs.12
CEACAM5	Carcinoembryonic antigen-related cell adhesion molecule 5	1048	Hs.220529
CEACAM6	Carcinoembryonic antigen-related cell adhesion molecule 6 (non-specific cross reacting antigen)	4680	Hs.466814
CEACAM7	Carcinoembryonic antigen-related cell adhesion molecule 7	1087	Hs.74466
CEACAM8	Carcinoembryonic antigen-related cell adhesion molecule 8	1088	Hs.41
CEECAM1	Cerebral endothelial cell adhesion molecule 1	51148	Hs.495230
CELSR1	Cadherin, EGF LAG seven-pass G-type receptor 1 (flamingo homolog, Drosophila)	9620	Hs.252387
CELSR2	Cadherin, EGF LAG seven-pass G-type receptor 2 (flamingo homolog, Drosophila)	1952	Hs.57652
CELSR3	Cadherin, EGF LAG seven-pass G-type receptor 3 (flamingo homolog, Drosophila)	1951	Hs.631926
ChGn	Chondroitin beta1,4 N-acetylgalactosaminyltransferase	55790	Hs.387794
CHL1	Cell adhesion molecule with homology to L1CAM (close homolog of L1)	10752	Hs.148909
CHPF	Chondroitin polymerizing factor	79586	Hs.516711
CHST1	Carbohydrate (keratan sulfate Gal-6) sulfotransferase 1	8534	Hs.104576
CHST10	Carbohydrate sulfotransferase 10	9486	Hs.516370
CHST11	Carbohydrate (chondroitin 4) sulfotransferase 11	50515	Hs.17569
CHST12	Carbohydrate (chondroitin 4) sulfotransferase 12	55501	Hs.213088
CHST13	Carbohydrate (chondroitin 4) sulfotransferase 13	166012	Hs.292375
CHST2	Carbohydrate (N-acetylglucosamine-6-O) sulfotransferase 2	9435	Hs.8786
CHST3	Carbohydrate (chondroitin 6) sulfotransferase 3	9469	Hs.158304
CHST4	Carbohydrate (N-acetylglucosamine 6-O) sulfotransferase 4	10164	Hs.251383
CHST5	Carbohydrate (N-acetylglucosamine 6-O) sulfotransferase 5	23563	Hs.156784
CHST6	Carbohydrate (N-acetylglucosamine 6-O) sulfotransferase 6	4166	Hs.487510
CHST7	Carbohydrate (N-acetylglucosamine 6-O) sulfotransferase 7	56548	Hs.129955
CHST8	Carbohydrate (N-acetylgalactosamine 4-0) sulfotransferase 8	64377	Hs.165724
CHST9	Carbohydrate (N-acetylgalactosamine 4-0) sulfotransferase 9	83539	Hs.559280
CHSY1	Carbohydrate (chondroitin) synthase 1	22856	Hs.110488
CIB1	Calcium and integrin binding 1 (calmyrin)	10519	Hs.135471
CIB2	Calcium and integrin binding family member 2	10518	Hs.129867
CIB3	Calcium and integrin binding family member 3	117286	Hs.255432
CIB4	Calcium and integrin binding family member 4	130106	Hs.591579
CLU	Clusterin	1191	Hs.436657
CNTN1	Contactin 1	1272	Hs.143434
CNTN2	Contactin 2 (axonal)	6900	Hs.519220
CNTN3	Contactin 3 (plasmacytoma associated)	5067	Hs.12723
CNTN4	Contactin 4	152330	Hs.298705
CNTN5	Contactin 5	53942	Hs.268707
CNTN6	Contactin 6	27255	Hs.387300
CNTNAP1	Contactin associated protein 1	8506	Hs.408730
CNTNAP2	Contactin associated protein-like 2	26047	Hs.190621
CNTNAP3	Contactin associated protein-like 3	79937	Hs.658328
CNTNAP3B	Contactin associated protein-like 3B	728577	Hs.521495
CNTNAP4	Contactin associated protein-like 4	85445	Hs.461389
CNTNAP5	Contactin associated protein-like 5	129684	Hs.21975
COL10A1	Collagen, type X, alpha 1(Schmid metaphyseal chondrodysplasia)	1300	Hs.520339
COL11A1	Collagen, type XI, alpha 1	1301	Hs.523446
COL11A2	Collagen, type XI, alpha 2	1302	Hs.390171
COL12A1	Collagen, type XII, alpha 1	1303	Hs.101302
COL13A1	Collagen, type XIII, alpha 1	1305	Hs.211933
COL14A1	Collagen, type XIV, alpha 1 (undulin)	7373	Hs.409662
COL15A1	Collagen, type XV, alpha 1	1306	Hs.409034
COL16A1	Collagen, type XVI, alpha 1	1307	Hs.368921
COL17A1	Collagen, type XVII, alpha 1	1308	Hs.117938
COL18A1	Collagen, type XVIII, alpha 1	80781	Hs.517356
COL19A1	Collagen, type XIX, alpha 1	1310	Hs.444842
COL1A1	Collagen, type I, alpha 1	1277	Hs.172928
COL1A2	Collagen, type I, alpha 2	1278	Hs.489142
COL20A1	Collagen, type XX, alpha 1	57642	Hs.271285
COL21A1	Collagen, type XXI, alpha 1	81578	Hs.47629
COL22A1	Collagen, type XXII, alpha 1	169044	Hs.117169
COL23A1	Collagen, type XXIII, alpha 1	91522	Hs.413494
COL24A1	Collagen, type XXIV, alpha 1	255631	Hs.576092
COL25A1	Collagen, type XXV, alpha 1	84570	Hs.112925
COL27A1	Collagen, type XXVII, alpha 1	85301	Hs.494892
COL2A1	Collagen, type II, alpha 1 (primary osteoarthritis, spondyloepiphyseal dysplasia, congenital)	1280	Hs.408182
COL3A1	Collagen, type III, alpha 1 (Ehlers-Danlos syndrome type IV, autosomal dominant)	1281	Hs.443625
COL4A1	Collagen, type IV, alpha 1	1282	Hs.17441
COL4A2	Collagen, type IV, alpha 2	1284	Hs.508716
COL4A3	Collagen, type IV, alpha 3 (Goodpasture antigen)	1285	Hs.570065
COL4A3BP	Collagen, type IV, alpha 3 (Goodpasture antigen) binding protein	10087	Hs.270437
COL4A4	Collagen, type IV, alpha 4	1286	Hs.591645
COL4A5	Collagen, type IV, alpha 5 (Alport syndrome)	1287	Hs.369089
COL4A6	Collagen, type IV, alpha 6	1288	Hs.145586
COL5A1	Collagen, type V, alpha 1	1289	Hs.210283
COL5A2	Collagen, type V, alpha 2	1290	Hs.445827
COL5A3	Collagen, type V, alpha 3	50509	Hs.235368
COL6A1	Collagen, type VI, alpha 1	1291	Hs.474053
COL6A2	Collagen, type VI, alpha 2	1292	Hs.420269
COL6A3	Collagen, type VI, alpha 3	1293	Hs.233240
COL7A1	Collagen, type VII, alpha 1 (epidermolysis bullosa, dystrophic, dominant and recessive)	1294	Hs.476218
COL8A1	Collagen, type VIII, alpha 1	1295	Hs.134830
COL8A2	Collagen, type VIII, alpha 2	1296	Hs.353001
COL9A1	Collagen, type IX, alpha 1	1297	Hs.590892
COL9A2	Collagen, type IX, alpha 2	1298	Hs.418012
COL9A3	Collagen, type IX, alpha 3	1299	Hs.126248
COLQ	Collagen-like tail subunit (single strand of homotrimer) of asymmetric acetylcholinesterase	8292	Hs.146735
COMP	Cartilage oligomeric matrix protein	1311	Hs.1584
CORIN	Corin, serine peptidase	10699	Hs.518618
CPA3	Carboxypeptidase A3 (mast cell)	1359	Hs.646
CPD	Carboxypeptidase D	1362	Hs.446079
CPE	Carboxypeptidase E	1363	Hs.642731
CPM	Carboxypeptidase M	1368	Hs.484551
CPN1	Carboxypeptidase N, polypeptide 1, 50kD	1369	Hs.2246
CPN2	Carboxypeptidase N, polypeptide 2, 83kD	1370	Hs.528368
CPXM	Carboxypeptidase X (M14 family)	56265	Hs.29341
CPXM2	Carboxypeptidase X (M14 family), member 2	119587	Hs.307574
CSGlcA-T	Chondroitin sulfate glucuronyltransferase	54480	Hs.647084
CSPG2	Chondroitin sulfate proteoglycan 2 (versican)	1462	Hs.443681
CSPG3	Chondroitin sulfate proteoglycan 3 (neurocan)	1463	Hs.169047
CSPG4	Chondroitin sulfate proteoglycan 4 (melanoma-associated)	1464	Hs.513044
CSPG4LYP1// CSPG4LY	Chondroitin sulfate proteoglycan 4-like, Y-linked pseudogene 1	114758	Hs.514045
CSPG4LYP2	Chondroitin sulfate proteoglycan 4-like, Y-linked pseudogene 2	84664
CSPG5	Chondroitin sulfate proteoglycan 5 (neuroglycan C)	10675	Hs.45127
CSPG6	chondroitin sulfate proteoglycan 6 (bamacan)	9126	Hs.24485
CSS3	Chondroitin sulfate synthase 3	337876	Hs.213137
CTHRC1	Collagen triple helix repeat containing 1	115908	Hs.405614
CTSB	Cathepsin B	1508	Hs.520898
CTSC	Cathepsin C	1075	Hs.128065
CTSD	Cathepsin D (lysosomal aspartyl peptidase)	1509	Hs.121575
CTSE	Cathepsin E	1510	Hs.1355
CTSF	Cathepsin F	8722	Hs.11590
CTSG	Cathepsin G	1511	Hs.421724
CTSH	Cathepsin H	1512	Hs.148641
CTSK	Cathepsin K (pycnodysostosis)	1513	Hs.632466
CTSL	Cathepsin L	1514	Hs.418123
CTSL2	Cathepsin L2	1515	Hs.434529
CTSLL3	cathepsin L-like 3	1518
CTSO	Cathepsin O	1519	Hs.75262
CTSS	Cathepsin S	1520	Hs.181301
CTSW	Cathepsin W (lymphopain)	1521	Hs.416848
CTSZ	Cathepsin Z	1522	Hs.252549
DAB1	Disabled homolog 1 (Drosophila)	1600	Hs.477370
DAG1	Dystroglycan 1 (dystrophin-associated glycoprotein 1)	1605	Hs.76111
DCN	Decorin	1634	Hs.642609
DKFZP586H2123	Regeneration associated muscle protease	25891	Hs.55044
DPP10	Dipeptidyl-peptidase 10	57628	Hs.591555
DPP4	Dipeptidyl-peptidase 4 (CD26, adenosine deaminase complexing protein 2)	1803	Hs.368912
DPP6	dipeptidylpeptidase 6	1804	Hs.390175
DPP9	Dipeptidyl-peptidase 9	91039	Hs.515081
DSCAM	Down syndrome cell adhesion molecule	1826	Hs.397800
DSCAML1	Down syndrome cell adhesion molecule like 1	57453	Hs.659513
DSPG3	Dermatan sulfate proteoglycan 3	1833	Hs.435680
ECM1	Extracellular matrix protein 1	1893	Hs.81071
EFEMP1	EGF-containing fibulin-like extracellular matrix protein 1	2202	Hs.76224
EFEMP2	EGF-containing fibulin-like extracellular matrix protein 2	30008	Hs.170622
ELA1	Elastase 1, pancreatic	1990	Hs.348395
ELA2	Elastase 2, neutrophil	1991	Hs.99863
ELA2A	Elastase 2A	63036	Hs.631866
ELA2B	Elastase 2B	51032	Hs.631871
ELA3A	Elastase 3A, pancreatic	10136	Hs.654349
ELA3B	Elastase 3B, pancreatic	23436	Hs.181289
ELN	Elastin	2006	Hs.647061
EMILIN1	Elastin microfibril interfacer 1	11117	Hs.63348
EMILIN2	Elastin microfibril interfacer 2	84034	Hs.532815
ENPEP	Glutamyl aminopeptidase (aminopeptidase A)	2028	Hs.435765
ESAM	Endothelial cell adhesion molecule	90952	Hs.173840
FANK1	Fibronectin type III and ankyrin repeat domains 1	92565	Hs.352591
FBLN1	Fibulin 1	2192	Hs.24601
FBLN2	Fibulin 2	2199	Hs.198862
FBLN5	Fibulin 5	10516	Hs.332708
FBN1	Fibrillin 1	2200	Hs.591133
FBN2	Fibrillin 2 (congenital contractural arachnodactyly)	2201	Hs.519294
FBN3	Fibrillin 3	84467	Hs.370362
FCN1	Ficolin (collagen/fibrinogen domain containing) 1	2219	Hs.440898
FCN2	Ficolin (collagen/fibrinogen domain containing lectin) 2 (hucolin)	2220	Hs.54517
FCN3	Ficolin (collagen/fibrinogen domain containing) 3 (Hakata antigen)	8547	Hs.333383
FLJ25084	Skin ASpartic Protease	151516	Hs.556025
FLJ25530	Hepatocyte cell adhesion molecule	220296	Hs.159863
FLRT1	Fibronectin leucine rich transmembrane protein 1	23769	Hs.584876
FLRT2	fibronectin leucine rich transmembrane protein 2	23768	Hs.48998
FLRT3	Fibronectin leucine rich transmembrane protein 3	23767	Hs.41296
FN1	Fibronectin 1	2335	Hs.203717
FSD1	Fibronectin type III and SPRY domain containing 1	79187	Hs.28144
GALNACT-2	Chondroitin sulfate GalNAcT-2	55454	Hs.180758
GPC1	Glypican 1	2817	Hs.328232
GPC2	Glypican 2 (cerebroglycan)	221914	Hs.211701
GPC3	Glypican 3	2719	Hs.567276
GPC4	Glypican 4	2239	Hs.58367
GPC5	Glypican 5	2262	Hs.567269
GPC6	Glypican 6	10082	Hs.444329
GZMA	Granzyme A (granzyme 1, cytotoxic T-lymphocyte-associated serine esterase 3)	3001	Hs.90708
GZMB	Granzyme B (granzyme 2, cytotoxic T-lymphocyte-associated serine esterase 1)	3002	Hs.1051
GZMH	Granzyme H (cathepsin G-like 2, protein h-CCPX)	2999	Hs.348264
GZMK	Granzyme K (granzyme 3; tryptase II)	3003	Hs.277937
GZMM	Granzyme M (lymphocyte met-ase 1)	3004	Hs.465511
HABP2	Hyaluronan binding protein 2	3026	Hs.422542
HABP4	Hyaluronan binding protein 4	22927	Hs.494567
HAPLN1	Hyaluronan and proteoglycan link protein 1	1404	Hs.591758
HAPLN2	Hyaluronan and proteoglycan link protein 2	60484	Hs.410719
HAPLN3	Hyaluronan and proteoglycan link protein 3	145864	Hs.447530
HAPLN4	Hyaluronan and proteoglycan link protein 4	404037	Hs.367829
HAS1	Hyaluronan synthase 1	3036	Hs.57697
HAS2	Hyaluronan synthase 2	3037	Hs.571528
HAS3	Hyaluronan synthase 3	3038	Hs.592069
HMMR	Hyaluronan-mediated motility receptor (RHAMM)	3161	Hs.72550
HPN	Hepsin (transmembrane protease, serine 1)	3249	Hs.182385
HSPG2	Heparan sulfate proteoglycan 2 (perlecan)	3339	Hs.562227
HTRA1	HtrA serine peptidase 1	5654	Hs.501280
HTRA3	HtrA serine peptidase 3	94031	Hs.479119
HYAL1	Hyaluronoglucosaminidase 1	3373	Hs.75619
HYAL2	Hyaluronoglucosaminidase 2	8692	Hs.76873
HYAL3	Hyaluronoglucosaminidase 3	8372	Hs.129910
HYAL4	Hyaluronoglucosaminidase 4	23553	Hs.28673
HYALP1	Hyaluronoglucosaminidase pseudogene 1	26062	Hs.381305
IBSP	Integrin-binding sialoprotein (bone sialoprotein, bone sialoprotein II)	3381	Hs.518726
ICAM1	Intercellular adhesion molecule 1 (CD54), human rhinovirus receptor	3383	Hs.643447
ICAM2	Intercellular adhesion molecule 2	3384	Hs.431460
ICAM3	Intercellular adhesion molecule 3	3385	Hs.75516
ICAM4	Intercellular adhesion molecule 4 (Landsteiner-Wiener blood group)	3386	Hs.631609
ICAM5	Intercellular adhesion molecule 5, telencephalin	7087	Hs.465862
IMMP1L	IMP1 inner mitochondrial membrane peptidase-like (S. cerevisiae)	196294	Hs.502223
IMMP2L	IMP2 inner mitochondrial membrane peptidase-like (S. cerevisiae)	83943	Hs.549405
IMP5	Intramembrane protease 5	162540	Hs.144491
IMPG1	Interphotoreceptor matrix proteoglycan 1	3617	Hs.590893
IMPG2	Interphotoreceptor matrix proteoglycan 2	50939	Hs.272380
ITFG1	Integrin alpha FG-GAP repeat containing 1	81533	Hs.42217
ITFG2	Integrin alpha FG-GAP repeat containing 2	55846	Hs.446098
ITFG3	Integrin alpha FG-GAP repeat containing 3	83986	Hs.513225
ITGA10	Integrin, alpha 10	8515	Hs.158237
ITGA11	Integrin, alpha 11	22801	Hs.436416
ITGA2	Integrin, alpha 2 (CD49B, alpha 2 subunit of VLA-2 receptor)	3673	Hs.591770
ITGA2B	Integrin, alpha 2b (platelet glycoprotein IIb of IIb/IIIa complex, antigen CD41)	3674	Hs.411312
ITGA3	Integrin, alpha 3 (antigen CD49C, alpha 3 subunit of VLA-3 receptor)	3675	Hs.265829
ITGA4	Integrin, alpha 4 (antigen CD49D, alpha 4 subunit of VLA-4 receptor)	3676	Hs.440955
ITGA5	Integrin, alpha 5 (fibronectin receptor, alpha polypeptide)	3678	Hs.505654
ITGA6	Integrin, alpha 6	3655	Hs.133397
ITGA7	integrin, alpha 7	3679	Hs.51483
ITGA8	Integrin, alpha 8	8516	Hs.171311
ITGA9	Integrin, alpha 9	3680	Hs.113157
ITGAD	Integrin, alpha D	3681	Hs.679163
ITGAE	Integrin, alpha E (antigen CD103, human mucosal lymphocyte antigen 1; alpha polypeptide)	3682	Hs.513867
ITGAL	Integrin, alpha L (antigen CD11A (p180), lymphocyte function-associated antigen 1; alpha polypeptide)	3683	Hs.174103
ITGAM	Integrin, alpha M (complement component 3 receptor 3 subunit)	3684	Hs.172631
ITGAV	Integrin, alpha V (vitronectin receptor, alpha polypeptide, antigen CD51)	3685	Hs.436873
ITGAX	Integrin, alpha X (complement component 3 receptor 4 subunit)	3687	Hs.248472
ITGB1	Integrin, beta 1 (fibronectin receptor, beta polypeptide, antigen CD29 includes MDF2, MSK12)	3688	Hs.643813
ITGB1BP1	Integrin beta 1 binding protein 1	9270	Hs.467662
ITGB1BP2	Integrin beta 1 binding protein (melusin) 2	26548	Hs.109999
ITGB1BP3	Integrin beta 1 binding protein 3	27231	Hs.135458
ITGB2	Integrin, beta 2 (complement component 3 receptor 3 and 4 subunit)	3689	Hs.375957
ITGB3	Integrin, beta 3 (platelet glycoprotein IIIa, antigen CD61)	3690	Hs.218040
ITGB3BP	Integrin beta 3 binding protein (beta3-endonexin)	23421	Hs.166539
ITGB4	Integrin, beta 4	3691	Hs.632226
ITGB4BP	Integrin beta 4 binding protein	3692	Hs.632277
ITGB5	Integrin, beta 5	3693	Hs.536663
ITGB6	Integrin, beta 6	3694	Hs.470399
ITGB7	Integrin, beta 7	3695	Hs.524458
ITGB8	Integrin, beta 8	3696	Hs.592171
ITGBL1	Integrin, beta-like 1 (with EGF-like repeat domains)	9358	Hs.643461
ITIH4	Inter-alpha (globulin) inhibitor H4 (plasma Kallikrein-sensitive glycoprotein)	3700	Hs.518000
KEL	Kell blood group, metalloendopeptidase	3792	Hs.368588
KLK1	Kallikrein 1, renal/pancreas/salivary	3816	Hs.123107
KLK10	Kallikrein 10	5655	Hs.275464
KLK11	Kallikrein 11	11012	Hs.57771
KLK12	Kallikrein 12	43849	Hs.411572
KLK13	Kallikrein 13	26085	Hs.165296
KLK14	Kallikrein 14	43847	Hs.283925
KLK15	Kallikrein 15	55554	Hs.567535
KLK2	Kallikrein 2, prostatic	3817	Hs.515560
KLK3	Kallikrein 3, (prostate specific antigen)	354	Hs.171995
KLK4	Kallikrein 4 (prostase, enamel matrix, prostate)	9622	Hs.218366
KLK5	Kallikrein 5	25818	Hs.50915
KLK6	Kallikrein 6 (neurosin, zyme)	5653	Hs.79361
KLK7	Kallikrein 7 (chymotryptic, stratum corneum)	5650	Hs.151254
KLK8	Kallikrein 8 (neuropsin/ovasin)	11202	Hs.104570
KLK9	Kallikrein 9	284366	Hs.448942
KLKB1	Kallikrein B, plasma (Fletcher factor) 1	3818	Hs.237642
Klkbl4	Plasma kallikrein-like protein 4	221191	Hs.411239
L1CAM	L1 cell adhesion molecule	3897	Hs.522818
LAMA1	Laminin, alpha 1	284217	Hs.270364
LAMA2	Laminin, alpha 2 (merosin, congenital muscular dystrophy)	3908	Hs.200841
LAMA3	Laminin, alpha 3	3909	Hs.436367
LAMA4	Laminin, alpha 4	3910	Hs.213861
LAMA5	Laminin, alpha 5	3911	Hs.473256
LAMB1	Laminin, beta 1	3912	Hs.489646
LAMB2	Laminin, beta 2 (laminin S)	3913	Hs.439726
LAMB3	Laminin, beta 3	3914	Hs.497636
LAMB4	Laminin, beta 4	22798	Hs.62022
LAMC1	Laminin, gamma 1 (formerly LAMB2)	3915	Hs.497039
LAMC2	Laminin, gamma 2	3918	Hs.591484
LAMC3	Laminin, gamma 3	10319	Hs.201805
LEPRE1	Leucine proline-enriched proteoglycan (leprecan) 1	64175	Hs.437656
LMAN1L	Lectin, mannose-binding, 1 like	79748	Hs.620644
LMLN	Leishmanolysin-like (metallopeptidase M8 family)	89782	Hs.518540
LOC402665	Similar to opioid binding protein/cell adhesion molecule-like	402665	Hs.546636
LOC643998	Similar to cadherin 12, type 2 preproprotein	643998	Hs.609869
LONRF2	LON peptidase N-terminal domain and ring finger 2	164832	Hs.21380
LONRF3	LON peptidase N-terminal domain and ring finger 3	79836	Hs.144266
MADCAM1	Mucosal vascular addressin cell adhesion molecule 1	8174	Hs.102598
MARCO	Macrophage receptor with collagenous structure	8685	Hs.67726
MASP1	Mannan-binding lectin serine peptidase 1 (C4/C2 activating component of Ra-reactive factor)	5648	Hs.89983
MASP2	Mannan-binding lectin serine peptidase 2	10747	Hs.632369
MATN1	matrilin 1, cartilage matrix protein	4146	Hs.150366
MATN2	Matrilin 2	4147	Hs.189445
MATN3	Matrilin 3	4148	Hs.6985
MATN4	Matrilin 4	8785	Hs.278489
MBTPS2	Membrane-bound transcription factor peptidase, site 2	51360	Hs.585245
MCAM	Melanoma cell adhesion molecule	4162	Hs.599039
MGEA5	Meningioma expressed antigen 5 (hyaluronidase)	10724	Hs.500842
MGP	Matrix Gla protein	4256	Hs.365706
MME	Membrane metallo-endopeptidase (neutral endopeptidase, enkephalinase, CALLA, CD10)	4311	Hs.307734
MMEL1	Membrane metallo-endopeptidase-like 1	79258	Hs.591453
MMP1	Matrix metallopeptidase 1 (interstitial collagenase)	4312	Hs.83169
MMP10	Matrix metallopeptidase 10 (stromelysin 2)	4319	Hs.2258
MMP11	Matrix metallopeptidase 11 (stromelysin 3)	4320	Hs.143751
MMP12	Matrix metallopeptidase 12 (macrophage elastase)	4321	Hs.1695
MMP13	Matrix metallopeptidase 13 (collagenase 3)	4322	Hs.2936
MMP14	Matrix metallopeptidase 14 (membrane-inserted)	4323	Hs.2399
MMP15	Matrix metallopeptidase 15 (membrane-inserted)	4324	Hs.80343
MMP16	Matrix metallopeptidase 16 (membrane-inserted)	4325	Hs.546267
MMP17	Matrix metallopeptidase 17 (membrane-inserted)	4326	Hs.159581
MMP19	Matrix metallopeptidase 19	4327	Hs.591033
MMP2	Matrix metallopeptidase 2 (gelatinase A, 72kDa gelatinase, 72kDa type IV collagenase)	4313	Hs.513617
MMP20	Matrix metallopeptidase 20 (enamelysin)	9313	Hs.591946
MMP21	Matrix metallopeptidase 21	118856	Hs.314141
MMP23A	Matrix metallopeptidase 23A (pseudogene)	8511	Hs.671760
MMP23B	Matrix metallopeptidase 23B	8510	Hs.584829
MMP24	Matrix metallopeptidase 24 (membrane-inserted)	10893	Hs.567417
MMP25	Matrix metallopeptidase 25	64386	Hs.312579
MMP26	Matrix metallopeptidase 26	56547	Hs.204732
MMP27	Matrix metallopeptidase 27	64066	Hs.534479
MMP28	Matrix metallopeptidase 28	79148	Hs.380710
MMP3	Matrix metallopeptidase 3 (stromelysin 1, progelatinase)	4314	Hs.375129
MMP7	Matrix metallopeptidase 7 (matrilysin, uterine)	4316	Hs.2256
MMP8	Matrix metallopeptidase 8 (neutrophil collagenase)	4317	Hs.161839
MMP9	Matrix metallopeptidase 9 (gelatinase B, 92kDa gelatinase, 92kDa type IV collagenase)	4318	Hs.297413
MMPL1	matrix metalloproteinase-like 1	4328	Hs.290222
MUCDHL	Mucin and cadherin-like	53841	Hs.165619
NAALAD2	N-acetylated alpha-linked acidic dipeptidase 2	10003	Hs.503560
NAALADL1	N-acetylated alpha-linked acidic dipeptidase-like 1	10004	Hs.13967
NAPSB	Napsin B aspartic peptidase pseudogene	256236	Hs.636624
NCAM1	Neural cell adhesion molecule 1	4684	Hs.503878
NCAM2	Neural cell adhesion molecule 2	4685	Hs.473450
NETO1	Neuropilin (NRP) and tolloid (TLL)-like 1	81832	Hs.465407
NETO2	Neuropilin (NRP) and tolloid (TLL)-like 2	81831	Hs.444046
NID1	Nidogen 1	4811	Hs.356624
NID2	Nidogen 2 (osteonidogen)	22795	Hs.369840
NRCAM	Neuronal cell adhesion molecule	4897	Hs.21422
NRP1	Neuropilin 1	8829	Hs.131704
NRP2	Neuropilin 2	8828	Hs.471200
NRXN1	Neurexin 1	9378	Hs.468505
NRXN2	Neurexin 2	9379	Hs.372938
NRXN3	Neurexin 3	9369	Hs.368307
NTN1	Netrin 1	9423	Hs.128002
NTN2L	Netrin 2-like (chicken)	4917	Hs.158336
NTN4	Netrin 4	59277	Hs.201034
NTNG1	Netrin G1	22854	Hs.143707
NTNG2	Netrin G2	84628	Hs.163642
OMA1	OMA1 homolog, zinc metallopeptidase (S. cerevisiae)	115209	Hs.425769
OPCML	Opioid binding protein/cell adhesion molecule-like	4978	Hs.4817
OSGEP	O-sialoglycoprotein endopeptidase	55644	Hs.525196
OSGEPL1	O-sialoglycoprotein endopeptidase-like 1	64172	Hs.60772
P11	26 serine protease	8909	Hs.997
PAPLN	Papilin, proteoglycan-like sulfated glycoprotein	89932	Hs.509909
PCDH1	Protocadherin 1 (cadherin-like 1)	5097	Hs.79769
PCDH10	Protocadherin 10	57575	Hs.192859
PCDH11Y	Protocadherin 11 Y-linked	83259	Hs.567884
PCDH12	Protocadherin 12	51294	Hs.439474
PCDH15	Protocadherin 15	65217	Hs.232819
PCDH17	Protocadherin 17	27253	Hs.106511
PCDH18	Protocadherin 18	54510	Hs.591691
PCDH19	Protocadherin 19	57526	Hs.4993
PCDH20	Protocadherin 20	64881	Hs.391781
PCDH21	Protocadherin 21	92211	Hs.137556
PCDH7	BH-protocadherin (brain-heart)	5099	Hs.570785
PCDH8	Protocadherin 8	5100	Hs.19492
PCDH9	Protocadherin 9	5101	Hs.407643
PCDHA1	protocadherin alpha 1	56147
PCDHA10	protocadherin alpha 10	56139	Hs.247734
PCDHA11	protocadherin alpha 11	56138
PCDHA12	Protocadherin alpha 12	56137	Hs.608548
PCDHA13	protocadherin alpha 13	56136	Hs.247734
PCDHA2	protocadherin alpha 2	56146	Hs.247734
PCDHA3	protocadherin alpha 3	56145	Hs.247734
PCDHA4	protocadherin alpha 4	56144	Hs.247734
PCDHA5	protocadherin alpha 5	56143	Hs.247734
PCDHA6	protocadherin gamma subfamily A, 6	56109	Hs.283794
PCDHA7	protocadherin alpha 7	56141	Hs.247734
PCDHA8	protocadherin alpha 8	56140	Hs.247734
PCDHA9	protocadherin alpha 9	9752
PCDHAC1	protocadherin alpha subfamily C, 1	56135	Hs.247734
PCDHAC2	protocadherin alpha subfamily C, 2	56134
PCDHB1	Protocadherin beta 1	29930	Hs.278950
PCDHB10	Protocadherin beta 10	56126	Hs.657953
PCDHB11	Protocadherin beta 11	56125	Hs.283084
PCDHB12	Protocadherin beta 12	56124	Hs.429820
PCDHB13	Protocadherin beta 13	56123	Hs.283803
PCDHB14	Protocadherin beta 14	56122	Hs.130757
PCDHB15	Protocadherin beta 15	56121	Hs.130757
PCDHB16	Protocadherin beta 16	57717	Hs.147674
PCDHB17	Protocadherin beta 17 pseudogene	54661	Hs.284307
PCDHB18	Protocadherin beta 18 pseudogene	54660	Hs.676071
PCDHB19P	Protocadherin beta 19 pseudogene	84054	Hs.570898
PCDHB2	Protocadherin beta 2	56133	Hs.533023
PCDHB3	Protocadherin beta 3	56132	Hs.508987
PCDHB4	Protocadherin beta 4	56131	Hs.591250
PCDHB5	Protocadherin beta 5	26167	Hs.119693
PCDHB6	Protocadherin beta 6	56130	Hs.283085
PCDHB7	Protocadherin beta 7	56129	Hs.203830
PCDHB8	Protocadherin beta 8	56128	Hs.287793
PCDHB9	Protocadherin beta 9	56127	Hs.145256
PCDHGA1	protocadherin gamma subfamily A, 1	56114	Hs.283794
PCDHGA10	protocadherin gamma subfamily A, 10	56106
PCDHGA11	protocadherin gamma subfamily A, 11	56105	Hs.283794
PCDHGA12	protocadherin gamma subfamily A, 12	26025	Hs.283794
PCDHGA2	protocadherin gamma subfamily A, 2	56113
PCDHGA3	protocadherin gamma subfamily A, 3	56112	Hs.283794
PCDHGA4	protocadherin gamma subfamily A, 4	56111
PCDHGA5	protocadherin gamma subfamily A, 5	56110
PCDHGA6	protocadherin gamma subfamily A, 6	56109	Hs.283794
PCDHGA7	protocadherin gamma subfamily A, 7	56108	Hs.283794
PCDHGA8	protocadherin gamma subfamily A, 8	9708	Hs.283794
PCDHGA9	protocadherin gamma subfamily A, 9	56107
PCDHGB1	protocadherin gamma subfamily B, 1	56104
PCDHGB2	protocadherin gamma subfamily B, 2	56103
PCDHGB3	protocadherin gamma subfamily B, 3	56102
PCDHGB4	protocadherin gamma subfamily B, 4	8641	Hs.283794
PCDHGB5	protocadherin gamma subfamily B, 5	56101
PCDHGB6	protocadherin gamma subfamily B, 6	56100
PCDHGB7	protocadherin gamma subfamily B, 7	56099	Hs.283794
PCDHGB8P	Protocadherin gamma subfamily B, 8 pseudogene	56120	Hs.672506
PCDHGC3	Protocadherin gamma subfamily C, 3	5098	Hs.368160
PCDHGC4	protocadherin gamma subfamily C, 4	56098
PCDHGC5	protocadherin gamma subfamily C, 5	56097
PCLKC	Protocadherin LKC	54825	Hs.4205
PCOLCE	Procollagen C-endopeptidase enhancer	5118	Hs.202097
PCOLCE2	Procollagen C-endopeptidase enhancer 2	26577	Hs.8944
PCOLN3	Procollagen (type III) N-endopeptidase	5119	Hs.589427
PCOTH	Prostate collagen triple helix	542767	Hs.434541
PECAM1	Platelet/endothelial cell adhesion molecule (CD31 antigen)	5175	Hs.514412
PGCP	Plasma glutamate carboxypeptidase	10404	Hs.156178
PGLYRP1	Peptidoglycan recognition protein 1	8993	Hs.137583
PGLYRP2	Peptidoglycan recognition protein 2	114770	Hs.282244
PGLYRP3	Peptidoglycan recognition protein 3	114771	Hs.348266
PGLYRP4	Peptidoglycan recognition protein 4	57115	Hs.58356
PHEX	Phosphate regulating endopeptidase homolog, X-linked (hypophosphatemia, vitamin D resistant rickets)	5251	Hs.495834
PIGP	Phosphatidylinositol glycan, class P	51227	Hs.408790
PIGQ	Phosphatidylinositol glycan, class Q	9091	Hs.18079
PLXDC1	Plexin domain containing 1	57125	Hs.125036
PLXDC2	Plexin domain containing 2	84898	Hs.498939
PLXNA1	Plexin A1	5361	Hs.432329
PLXNA2	Plexin A2	5362	Hs.497626
PLXNA3	Plexin A3	55558	Hs.632839
PLXNA4A	Plexin A4, A	57671	Hs.511454
PLXNA4B	Plexin A4, B	91584	Hs.571226
PLXNB1	Plexin B1	5364	Hs.476209
PLXNB2	Plexin B2	23654	Hs.3989
PLXNB3	Plexin B3	5365	Hs.632833
PLXNC1	Plexin C1	10154	Hs.584845
PLXND1	Plexin D1	23129	Hs.301685
PREP	Prolyl endopeptidase	5550	Hs.436564
PREPL	Prolyl endopeptidase-like	9581	Hs.444349
PRG1	Proteoglycan 1, secretory granule	5552	Hs.1908
PRG2	proteoglycan 2, bone marrow (natural killer cell activator, eosinophil granule major basic protein)	5553	Hs.512633
PRG3	Proteoglycan 3	10394	Hs.251386
PRG4	Proteoglycan 4	10216	Hs.432458
PRSS1	Protease, serine, 1 (trypsin 1)	5644	Hs.511522
PRSS12	Protease, serine, 12 (neurotrypsin, motopsin)	8492	Hs.445857
PRSS15	Protease, serine, 15	9361	Hs.350265
PRSS16	Protease, serine, 16 (thymus)	10279	Hs.274407
PRSS2	protease, serine, 2 (trypsin 2)	5645	Hs.511525
PRSS21	Protease, serine, 21 (testisin)	10942	Hs.72026
PRSS22	Protease, serine, 22	64063	Hs.459709
PRSS23	Protease, serine, 23	11098	Hs.25338
PRSS27	Protease, serine 27	83886	Hs.332878
PRSS3	Protease, serine, 3 (mesotrypsin)	5646	Hs.128013
PRSS33	Protease, serine, 33	260429	Hs.280658
PRSS35	Protease, serine, 35	167681	Hs.98381
PRSS36	Protease, serine, 36	146547	Hs.256632
PRSS7	Protease, serine, 7 (enterokinase)	5651	Hs.149473
PRSS8	Protease, serine, 8 (prostasin)	5652	Hs.75799
PSMC4	Proteasome (prosome, macropain) 26S subunit, ATPase, 4	5704	Hs.211594
PUNC	Putative neuronal cell adhesion molecule	9543	Hs.567396
RNPEP	Arginyl aminopeptidase (aminopeptidase B)	6051	Hs.497391
ROBO1	Roundabout, axon guidance receptor, homolog 1 (Drosophila)	6091	Hs.13640
ROBO2	Roundabout, axon guidance receptor, homolog 2 (Drosophila)	6092	Hs.13305
ROBO3	Roundabout, axon guidance receptor, homolog 3 (Drosophila)	64221	Hs.435621
ROBO4	Roundabout homolog 4, magic roundabout (Drosophila)	54538	Hs.524121
SDC2	Syndecan 2	6383	Hs.1501
SDC4	Syndecan 4 (amphiglycan, ryudocan)	6385	Hs.632267
SDF2	Stromal cell-derived factor 2	6388	Hs.514036
SELE	Selectin E (endothelial adhesion molecule 1)	6401	Hs.89546
SELL	Selectin L (lymphocyte adhesion molecule 1)	6402	Hs.82848
SELP	Selectin P (granule membrane protein 140kDa, antigen CD62)	6403	Hs.73800
SELPLG	Selectin P ligand	6404	Hs.591014
SEMA3A	Sema domain, immunoglobulin domain (Ig), short basic domain, secreted, (semaphorin) 3A	10371	Hs.252451
SEMA3B	Sema domain, immunoglobulin domain (Ig), short basic domain, secreted, (semaphorin) 3B	7869	Hs.82222
SEMA3C	Sema domain, immunoglobulin domain (Ig), short basic domain, secreted, (semaphorin) 3C	10512	Hs.269109
SEMA3D	Sema domain, immunoglobulin domain (Ig), short basic domain, secreted, (semaphorin) 3D	223117	Hs.201340
SEMA3E	Sema domain, immunoglobulin domain (Ig), short basic domain, secreted, (semaphorin) 3E	9723	Hs.528721
SEMA3F	Sema domain, immunoglobulin domain (Ig), short basic domain, secreted, (semaphorin) 3F	6405	Hs.32981
SEMA3G	Sema domain, immunoglobulin domain (Ig), short basic domain, secreted, (semaphorin) 3G	56920	Hs.59729
SEMA4A	Sema domain, immunoglobulin domain (Ig), transmembrane domain (TM) and short cytoplasmic domain, (semaphorin) 4A	64218	Hs.408846
SEMA4B	Sema domain, immunoglobulin domain (Ig), transmembrane domain (TM) and short cytoplasmic domain, (semaphorin) 4B	10509	Hs.474935
SEMA4C	Sema domain, immunoglobulin domain (Ig), transmembrane domain (TM) and short cytoplasmic domain, (semaphorin) 4C	54910	Hs.516220
SEMA4D	Sema domain, immunoglobulin domain (Ig), transmembrane domain (TM) and short cytoplasmic domain, (semaphorin) 4D	10507	Hs.494406
SEMA4F	Sema domain, immunoglobulin domain (Ig), transmembrane domain (TM) and short cytoplasmic domain, (semaphorin) 4F	10505	Hs.25887
SEMA4G	Sema domain, immunoglobulin domain (Ig), transmembrane domain (TM) and short cytoplasmic domain, (semaphorin) 4G	57715	Hs.591923
SEMA5A	Sema domain, seven thrombospondin repeats (type 1 and type 1-like), transmembrane domain (TM) and short cytoplasmic domain, (semaphorin) 5A	9037	Hs.321637
SEMA5B	Sema domain, seven thrombospondin repeats (type 1 and type 1-like), transmembrane domain (TM) and short cytoplasmic domain, (semaphorin) 5B	54437	Hs.210870
SEMA6A	Sema domain, transmembrane domain (TM), and cytoplasmic domain, (semaphorin) 6A	57556	Hs.156967
SEMA6B	Sema domain, transmembrane domain (TM), and cytoplasmic domain, (semaphorin) 6B	10501	Hs.465642
SEMA6C	Sema domain, transmembrane domain (TM), and cytoplasmic domain, (semaphorin) 6C	10500	Hs.516316
SEMA6D	Sema domain, transmembrane domain (TM), and cytoplasmic domain, (semaphorin) 6D	80031	Hs.511265
SEMA7A	Semaphorin 7A, GPI membrane anchor (John Milton Hagen blood group)	8482	Hs.24640
SERBP1	SERPINE1 mRNA binding protein 1	26135	Hs.530412
SERPINA1	Serpin peptidase inhibitor, clade A (alpha-1 antiproteinase, antitrypsin), member 1	5265	Hs.525557
SERPINA10	Serpin peptidase inhibitor, clade A (alpha-1 antiproteinase, antitrypsin), member 10	51156	Hs.118620
SERPINA12	Serpin peptidase inhibitor, clade A (alpha-1 antiproteinase, antitrypsin), member 12	145264	Hs.99476
SERPINA2	serine (or cysteine) proteinase inhibitor, clade A (alpha-1 antiproteinase, antitrypsin), member 2	5299
SERPINA3	serine (or cysteine) proteinase inhibitor, clade A (alpha-1 antiproteinase, antitrypsin), member 3	12	Hs.76353
SERPINA4	Serpin peptidase inhibitor, clade A (alpha-1 antiproteinase, antitrypsin), member 4	5267	Hs.159628
SERPINA5	Serpin peptidase inhibitor, clade A (alpha-1 antiproteinase, antitrypsin), member 5	5104	Hs.510334
SERPINA6	Serpin peptidase inhibitor, clade A (alpha-1 antiproteinase, antitrypsin), member 6	866	Hs.532635
SERPINA7	Serpin peptidase inhibitor, clade A (alpha-1 antiproteinase, antitrypsin), member 7	6906	Hs.76838
SERPINA9	Serpin peptidase inhibitor, clade A (alpha-1 antiproteinase, antitrypsin), member 9	327657	Hs.317970
SERPINB1	Serpin peptidase inhibitor, clade B (ovalbumin), member 1	1992	Hs.381167
SERPINB10	Serpin peptidase inhibitor, clade B (ovalbumin), member 10	5273	Hs.158339
SERPINB11	Serpin peptidase inhibitor, clade B (ovalbumin), member 11	89778	Hs.350958
SERPINB12	Serpin peptidase inhibitor, clade B (ovalbumin), member 12	89777	Hs.348541
SERPINB13	Serpin peptidase inhibitor, clade B (ovalbumin), member 13	5275	Hs.241407
SERPINB2	Serpin peptidase inhibitor, clade B (ovalbumin), member 2	5055	Hs.514913
SERPINB3	Serpin peptidase inhibitor, clade B (ovalbumin), member 3	6317	Hs.227948
SERPINB4	Serpin peptidase inhibitor, clade B (ovalbumin), member 4	6318	Hs.123035
SERPINB5	Serpin peptidase inhibitor, clade B (ovalbumin), member 5	5268	Hs.55279
SERPINB6	Serpin peptidase inhibitor, clade B (ovalbumin), member 6	5269	Hs.519523
SERPINB7	Serpin peptidase inhibitor, clade B (ovalbumin), member 7	8710	Hs.138202
SERPINB8	Serpin peptidase inhibitor, clade B (ovalbumin), member 8	5271	Hs.368077
SERPINB9	Serpin peptidase inhibitor, clade B (ovalbumin), member 9	5272	Hs.104879
SERPINC1	Serpin peptidase inhibitor, clade C (antithrombin), member 1	462	Hs.75599
SERPIND1	Serpin peptidase inhibitor, clade D (heparin cofactor), member 1	3053	Hs.474270
SERPINE1	Serpin peptidase inhibitor, clade E (nexin, plasminogen activator inhibitor type 1), member 1	5054	Hs.414795
SERPINE2	Serpin peptidase inhibitor, clade E (nexin, plasminogen activator inhibitor type 1), member 2	5270	Hs.38449
SERPINF1	Serpin peptidase inhibitor, clade F (alpha-2 antiplasmin, pigment epithelium derived factor), member 1	5176	Hs.532768
SERPINF2	Serpin peptidase inhibitor, clade F (alpha-2 antiplasmin, pigment epithelium derived factor), member 2	5345	Hs.159509
SERPING1	Serpin peptidase inhibitor, clade G (C1 inhibitor), member 1, (angioedema, hereditary)	710	Hs.384598
SERPINH1	Serpin peptidase inhibitor, clade H (heat shock protein 47), member 1, (collagen binding protein 1)	871	Hs.241579
SERPINI1	Serpin peptidase inhibitor, clade I (neuroserpin), member 1	5274	Hs.478153
SERPINI2	Serpin peptidase inhibitor, clade I (pancpin), member 2	5276	Hs.445555
SGCA	Sarcoglycan, alpha (50kDa dystrophin-associated glycoprotein)	6442	Hs.463412
SGCB	Sarcoglycan, beta (43kDa dystrophin-associated glycoprotein)	6443	Hs.438953
SGCD	Sarcoglycan, delta (35kDa dystrophin-associated glycoprotein)	6444	Hs.387207
SGCE	Sarcoglycan, epsilon	8910	Hs.371199
SGCG	Sarcoglycan, gamma (35kDa dystrophin-associated glycoprotein)	6445	Hs.37167
SGCZ	Sarcoglycan zeta	137868	Hs.195298
SIGLEC1	Sialic acid binding Ig-like lectin 1, sialoadhesin	6614	Hs.31869
SIGLEC10	Sialic acid binding Ig-like lectin 10	89790	Hs.284813
SIGLEC11	Sialic acid binding Ig-like lectin 11	114132	Hs.661852
SIGLEC5	Sialic acid binding Ig-like lectin 5	8778	Hs.310333
SIGLEC6	Sialic acid binding Ig-like lectin 6	946	Hs.397255
SIGLEC7	Sialic acid binding Ig-like lectin 7	27036	Hs.274470
SIGLEC8	Sialic acid binding Ig-like lectin 8	27181	Hs.447899
SIGLEC9	Sialic acid binding Ig-like lectin 9	27180	Hs.245828
SIGLECP16	Sialic acid binding Ig-like lectin, pseudogene 16	400709	Hs.568076
SIGLECP3	Sialic acid binding Ig-like lectin, pseudogene 3	284367	Hs.132045
SLIT1	Slit homolog 1 (Drosophila)	6585	Hs.632082
SLIT2	Slit homolog 2 (Drosophila)	9353	Hs.643432
SLIT3	Slit homolog 3 (Drosophila)	6586	Hs.604116
SLITRK1	SLIT and NTRK-like family, member 1	114798	Hs.415478
SLITRK2	SLIT and NTRK-like family, member 2	84631	Hs.320368
SLITRK3	SLIT and NTRK-like family, member 3	22865	Hs.101745
SLITRK4	SLIT and NTRK-like family, member 4	139065	Hs.272284
SLITRK5	SLIT and NTRK-like family, member 5	26050	Hs.591208
SLITRK6	SLIT and NTRK-like family, member 6	84189	Hs.525105
SMC3	Chondroitin sulfate proteoglycan 6 (bamacan)	9126	Hs.24485
SMOC2	SPARC related modular calcium binding 2	64094	Hs.487200
SNED1	Sushi, nidogen and EGF-like domains 1	25992	Hs.471834
SPAM1	Sperm adhesion molecule 1 (PH-20 hyaluronidase, zona pellucida binding)	6677	Hs.121494
SPARC	Secreted protein, acidic, cysteine-rich (osteonectin)	6678	Hs.111779
SPARCL1	SPARC-like 1 (mast9, hevin)	8404	Hs.62886
SPG20	Spastic paraplegia 20, spartin (Troyer syndrome)	23111	Hs.440414
SPG21	Spastic paraplegia 21 (autosomal recessive, Mast syndrome)	51324	Hs.242458
SPG3A	Spastic paraplegia 3A (autosomal dominant)	51062	Hs.584905
SPG7	Spastic paraplegia 7, paraplegin (pure and complicated autosomal recessive)	6687	Hs.185597
SPOCK1	Sparc/osteonectin, cwcv and kazal-like domains proteoglycan (testican) 1	6695	Hs.124611
SPOCK2	Sparc/osteonectin, cwcv and kazal-like domains proteoglycan (testican) 2	9806	Hs.523009
SPOCK3	Sparc/osteonectin, cwcv and kazal-like domains proteoglycan (testican) 3	50859	Hs.481133
SPON1	Spondin 1, extracellular matrix protein	10418	Hs.445818
SPON2	Spondin 2, extracellular matrix protein	10417	Hs.302963
SPPL2A	Signal peptide peptidase-like 2A	84888	Hs.401537
SPPL2B	Signal peptide peptidase-like 2B	56928	Hs.330742
STAG1	Stromal antigen 1	10274	Hs.412586
STAG3	Stromal antigen 3	10734	Hs.592283
STIM1	Stromal interaction molecule 1	6786	Hs.501735
STIM2	Stromal interaction molecule 2	57620	Hs.135763
TCAM1	Testicular cell adhesion molecule 1 homolog (mouse)	146771	Hs.629177
TGM1	Transglutaminase 1 (K polypeptide epidermal type I, protein-glutamine-gamma-glutamyltransferase)	7051	Hs.508950
TGM2	Transglutaminase 2 (C polypeptide, protein-glutamine-gamma-glutamyltransferase)	7052	Hs.517033
TGM3	Transglutaminase 3 (E polypeptide, protein-glutamine-gamma-glutamyltransferase)	7053	Hs.2022
TGM4	Transglutaminase 4 (prostate)	7047	Hs.438265
TGM5	Transglutaminase 5	9333	Hs.129719
TGM6	Transglutaminase 6	343641	Hs.452039
TGM7	Transglutaminase 7	116179	Hs.164661
THBS1	Thrombospondin 1	7057	Hs.164226
THBS2	Thrombospondin 2	7058	Hs.371147
THBS3	Thrombospondin 3	7059	Hs.169875
THBS4	Thrombospondin 4	7060	Hs.211426
THSD3	Thrombospondin, type I, domain containing 3	145501	Hs.29742
THSD4	Thrombospondin, type I, domain containing 4	79875	Hs.387057
TIMP1	TIMP metallopeptidase inhibitor 1	7076	Hs.522632
TIMP2	TIMP metallopeptidase inhibitor 2	7077	Hs.104839
TIMP3	TIMP metallopeptidase inhibitor 3 (Sorsby fundus dystrophy, pseudoinflammatory)	7078	Hs.297324
TIMP4	TIMP metallopeptidase inhibitor 4	7079	Hs.591665
TMPRSS11B	Transmembrane protease, serine 11B	132724	Hs.407122
TMPRSS11D	Transmembrane protease, serine 11D	9407	Hs.132195
TMPRSS11E	Transmembrane protease, serine 11E	28983	Hs.201877
TMPRSS12	Transmembrane protease, serine 12	283471	Hs.125571
TMPRSS13	Transmembrane protease, serine 13	84000	Hs.266308
TMPRSS2	Transmembrane protease, serine 2	7113	Hs.439309
TMPRSS3	Transmembrane protease, serine 3	64699	Hs.208600
TMPRSS4	Transmembrane protease, serine 4	56649	Hs.161985
TMPRSS5	Transmembrane protease, serine 5 (spinesin)	80975	Hs.46720
TMPRSS6	Transmembrane protease, serine 6	164656	Hs.370885
TNC	Tenascin C (hexabrachion)	3371	Hs.143250
TNN	Tenascin N	63923	Hs.156369
TNR	Tenascin R (restrictin, janusin)	7143	Hs.434347
TNXA	tenascin XA pseudogene	7146
TNXB	tenascin XB	7148	Hs.411644
TSP50	Testes-specific protease 50	29122	Hs.120365
TSPAN1	Tetraspanin 1	10103	Hs.38972
TSPAN10	Tetraspanin 10	83882	Hs.208219
TSPAN12	Tetraspanin 12	23554	Hs.16529
TSPAN13	Tetraspanin 13	27075	Hs.364544
TSPAN14	Tetraspanin 14	81619	Hs.310453
TSPAN15	Tetraspanin 15	23555	Hs.499941
TSPAN16	Tetraspanin 16	26526	Hs.579784
TSPAN17	Tetraspanin 17	26262	Hs.532129
TSPAN18	Tetraspanin 18	90139	Hs.385634
TSPAN2	Tetraspanin 2	10100	Hs.310458
TSPAN3	Tetraspanin 3	10099	Hs.5062
TSPAN31	Tetraspanin 31	6302	Hs.632708
TSPAN32	Tetraspanin 32	10077	Hs.271954
TSPAN33	Tetraspanin 33	340348	Hs.27267
TSPAN4	Tetraspanin 4	7106	Hs.437594
TSPAN5	Tetraspanin 5	10098	Hs.591706
TSPAN6	Tetraspanin 6	7105	Hs.43233
TSPAN7	Tetraspanin 7	7102	Hs.441664
TSPAN8	Tetraspanin 8	7103	Hs.170563
TSPAN9	Tetraspanin 9	10867	Hs.504517
UNQ1887	Signal peptide peptidase 3	121665	Hs.507087
UNQ9391	Tryptophan/serine protease	203074	Hs.591394
VCAM1	Vascular cell adhesion molecule 1	7412	Hs.109225
VTN	Vitronectin	7448	Hs.2257
VWF	Von Willebrand factor	7450	Hs.440848
XPNPEP2	X-prolyl aminopeptidase (aminopeptidase P) 2, membrane-bound	7512	Hs.170499
