# Supplementary material for: Neoplastic and Stromal Cells Contribute to an Extracellular Matrix Gene Expression Profile Defining a Breast Cancer Subtype Likely to Progress
Source: PLoS One. 2013 Feb 18;8(2):e56761. doi: 10.1371/journal.pone.0056761 (PMC3575489; doi:10.1371/journal.pone.0056761)
Supplement: Table S2 — Datasets used in this study. (XLS) [file pone.0056761.s008.xls]

## Sheet: Sheet1
Clinical and pathological information	Datasets for ECM3 robustness								Datasets for prognostic analysis (Node-negative, None systemic treatment)
	Van't Veer		Chin		Perou		Ma		Desmedt		Sotiriou
Estrogen receptor*, No.(%)
positive	60 (77)		75 (64)		30 (75)		60 (100)		134 (68)		85 (68)
negative	18 (23)		43 (36)		8 (20)		0 (0)		64 (32)		34 (27)
Unknown	-		-		2 (0.05)		-		-		6 (5)
Mean age, years (range)	44,6 (28-54)		54,9 (31-88)		-		67,2 (48-85)		46.4 (24-60)		52,2 (32-73)
Mean tumor size, mm (range)	21,4 (9-45)		27,3 (3-75)		-		23,8 (8-55)		21,8 (6-50)		19,5 (3-60)
Node status, No. (%)
Negative	78 (100)		52 (44)		-		34 (57)		198 (100)		31 (100)
Positive	0 (0)		58 (49)		-		25 (42)		0 (0)		0 (0)
Unknown	-		8 (7)		-		1 (1)		-		-
Histological grade, No. (%)
grade 1	8 (10)		11 (9)		1 (0.025)		3 (5)		30 (15)		32 (26)
grade 2	20 (26)		43 (37)		14 (35)		39 (65)		83 (42)		48 (38)
grade 3	50 (64)		60 (51)		22 (55)		18 (30)		83 (42)		28 (22)
Unknown	-		4 (3)		3 (0.075)		-		2 (1)		17 (14)
Neoadjuvant chemotherapy	none		none		none		none		none		none
Adjuvant treatment	none		yes		yes		Tamoxifen		none		none
Event of interest**, No. (%)	-		-		-		-		62 (31)		28 (22)
GEO Series accession no	Author's web site		E-TABM-158		GDS84		GDS806		GSE7390		GSE2990
Platform	Inject oligo		Affimetrix		cDNA		Agilent		Affymetrix		Affymetrix
GEO, Gene Expression Omnibus
* Estrogen receptor as assessed by immunohistochemistry
** Event of interest: distant metastasis free survival
