# Supplementary material for: Neoplastic and Stromal Cells Contribute to an Extracellular Matrix Gene Expression Profile Defining a Breast Cancer Subtype Likely to Progress
Source: PLoS One. 2013 Feb 18;8(2):e56761. doi: 10.1371/journal.pone.0056761 (PMC3575489; doi:10.1371/journal.pone.0056761)
Supplement: Table S3 — Gene Set Enrichment Analysis (GSEA) of ECM3 versus non-ECM3 tumors and cancer-related gene set database. (XLS) [file pone.0056761.s009.xls]

## Sheet: grade III
Grade III subgroup
Gene set enriched in non-ECM3 tumors
Chin					Desmedt
NAME	NES	NOM p-val	FDR q-val		NAME	NES	NOM p-val	FDR q-val
LYMPHOID_CELLS	2.64274	0	0		BREAST_PROLIFERATION_SIGNATURE	2.27636	0	0
INFLAMMATORY_CYTOKINES_&_RECEPTORS	2.50206	0	0		CELL_CYCLE_MSIGDB	2.21604	0	0
T_CELL_RECEPTOR_SIGNALING_PATHWAY__KEGG	2.45652	0	0		LYMPHOID_CELLS	2.20324	0	0
T-CELL_AND_B-CELL_ACTIVATION	2.38219	0	0		CELL_CYCLE_KEGG	2.17174	0	0
INTERFERON	2.2909	0	0		PROTEASOME_KEGG	2.11232	0	0
INFLAMMATION	2.25673	0	0		ELECTRON_TRANSPORT_CHAIN_MSIGDB	2.04767	0	0.000441338
NO2IL12PATHWAY_MSIGDB	2.24013	0	0		ANTIGEN_PROCESSING_AND_PRESENTATION_KEGG	1.95658	0	0.00225478
NK_CELLS	2.23466	0	0		T-CELL_AND_B-CELL_ACTIVATION	1.96129	0	0.00248026
NATURAL_KILLER_CELL_MEDIATED_CYTOTOXICITY__KEGG	2.17913	0	0		NO2IL12PATHWAY_MSIGDB	1.98902	0	0.00258362
BRENTANI_IMMUNE_FUNCTION_MSIGDB	2.15138	0	0		BRENTANI_CELL_CYCLE_MSIGDB	1.96227	0	0.00275584
CHEMOKINE_LIGAND_RECEPTOR	2.01529	0	0.000588876		OXIDATIVE_PHOSPHORYLATION__KEGG	1.96956	0	0.00291282
CELL_SURFACE_RECEPTOR_LINKED_SIGNAL_TRANSDUCTION_MSIGDB	2.00322	0	0.000666993		RIBOSOME_KEGG	1.79974	0	0.0133471
INTERLEUKINS_AND_RECEPTORS	2.00418	0	0.000722576		GLUCOCORTICOID_MINERALOCORTICOID_METABOLISM_MSIGDB	1.76786	0.0025	0.0172005
TUMOR_NECROSIS_FACTOR	1.93348	0	0.00196461		T_CELL_RECEPTOR_SIGNALING_PATHWAY__KEGG	1.75118	0	0.0193692
CELL_ADHESION_MOLECULES_(CAMS)_KEGG	1.9224	0	0.0020566		NK_CELLS	1.63072	0	0.0535016
JAK_STAT_SIGNALING_PATHWAY	1.89558	0	0.00301059		NATURAL_KILLER_CELL_MEDIATED_CYTOTOXICITY__KEGG	1.6059	0	0.0615349
TH1-TH2-TH3	1.85642	0	0.00490529		OXIDATIVE_PHOSPHORYLATION_MSIGDB	1.59242	0.0113208	0.064207
ANTIGEN_PROCESSING_AND_PRESENTATION_KEGG	1.79494	0	0.00892362		INFLAMMATION	1.57732	0	0.0672606
TOLL-LIKE_RECEPTOR_SIGNALING_PATHWAY__KEGG	1.77863	0.00275482	0.0106103		FOLATE_BIOSYNTHESIS_KEGG	1.55466	0.0126984	0.0731595
HUMAN_STEM_CELLS_3	1.76449	0.00479616	0.0111109		INFLAMMATORY_CYTOKINES_&_RECEPTORS	1.55816	0.00490196	0.074574
TNF_LIGANDS&RECEPTORS	1.70261	0.004662	0.0193211		CELL_CYCLE_REGULATOR_MSIGDB	1.543	0.0271084	0.0763696
TNF_AND_FAS_NETWORK_MSIGDB	1.66263	0.0111857	0.0288734		GLUTAMATE_METABOLISM_MSIGDB	1.50062	0.0354839	0.0930479
SIGNAL_TRANSDUCTION_IN_CANCER	1.64207	0.0027248	0.0337823		BRENTANI_IMMUNE_FUNCTION_MSIGDB	1.46787	0.0155039	0.102861
APOPTOSIS_KEGG	1.56498	0.0117371	0.0629524		CHEMOKINE_LIGAND_RECEPTOR	1.45689	0.00483092	0.103254
PROSTAGLANDIN_AND_LEUKOTRIENE_METABOLISM_MSIGDB	1.54434	0.0199005	0.0718135		TH1-TH2-TH3	1.46794	0.0117647	0.106927
CELL_MOTILITY_MSIGDB	1.47019	0.0142857	0.118768
STRESSPATHWAY_MSIGDB	1.45747	0.0405728	0.125874
STRESS_GENOTOXIC_SPECIFIC_DN_MSIGDB	1.42849	0.0452381	0.142424
G-PROTEINS_&_SIGNALING_MOLECULES	1.40902	0.0213333	0.152335
CELL_PROLIFERATION_MSIGDB	1.33655	0.0282132	0.221321
CELL_ADHESION_MOLECULE_ACTIVITY_MSIGDB	1.29955	0.0498615	0.242592
Gene set enriched in ECM3 tumors
Chin					Desmedt
NAME	NES	NOM p-val	FDR q-val		NAME	NES	NOM p-val	FDR q-val
ECM3_GENES	-3.06451	0	0		ECM3_GENES	-2.88917	0	0
EMT	-2.03774	0	0.00043045		EMT	-2.24349	0	0
ESTROGEN_RECEPTOR_SIGNALING_PATHWAY	-1.90177	0	0.00429224		FOCAL_ADHESION_KEGG	-2.22775	0	0
TGF-BETA_SIGNALING_PATHWAY	-1.86616	0	0.0071345		HYPOXIA_REVIEW_MSIGDB	-1.9007	0	0.00206372
FOCAL_ADHESION_KEGG	-1.79154	0	0.021515		ANGIOGENESIS	-1.90178	0	0.00247646
STARCH_AND_SUCROSE_METABOLISM_MSIGDB	-1.75018	0.00177936	0.0277623		TGF-BETA_SIGNALING_PATHWAY	-1.86082	0	0.00355497
COMPLEMENT_AND_COAGULATION_CASCADES_KEGG	-1.69679	0.00165563	0.0430996		BRENTANI_CELL_ADHESION_MSIGDB	-1.8197	0	0.00563421
BREAST_CANCER_ESTROGEN_SIGNALING_MSIGDB	-1.70269	0.00159236	0.0440017		ENDOTHELIAL_CELL_BIOLOGY	-1.82011	0	0.00615845
ANDROGEN_GENES_MSIGDB	-1.67731	0.00504202	0.0482054		CELL_ADHESION_RECEPTOR_ACTIVITY_MSIGDB	-1.82318	0	0.006594
BRENTANI_ANGIOGENESIS_MSIGDB	-1.65897	0.00746269	0.0542744		CELL_ADHESION_MOLECULE_ACTIVITY_MSIGDB	-1.7988	0	0.00691731
BIOSYNTHESIS_OF_STEROIDS_MSIGDB	-1.6226	0.019084	0.0701572		CELL_ADHESION_MSIGDB	-1.72776	0	0.0155421
GLYCOGEN_MSIGDB	-1.62662	0.0114943	0.0722088		COMPLEMENT_AND_COAGULATION_CASCADES_KEGG	-1.67038	0.00128205	0.0317919
HYPOXIA_REVIEW_MSIGDB	-1.6045	0.009375	0.0742599		GAP_JUNCTION__KEGG	-1.66201	0	0.0319285
ANGIOGENESIS	-1.6098	0.00595238	0.0754909		WNT_SIGNALING_PATHWAY	-1.62874	0	0.0451454
GLYCOGEN_METABOLISM_MSIGDB	-1.55583	0.0207612	0.109099		INTEGRIN_MEDIATED_CELL_ADHESION_KEGG_MSIGDB	-1.61281	0.00252525	0.0513989
TCA_MSIGDB	-1.52074	0.046875	0.113833		NOTCH_SIGNALING_PATHWAY	-1.59932	0	0.0560624
ELECTRON_TRANSPORTER_ACTIVITY_MSIGDB	-1.51004	0.00909091	0.117895		HEPARAN_SULFATE_BIOSYNTHESIS_MSIGDB	-1.58626	0.0178862	0.0614537
HYPOXIA_NORMAL_UP_MSIGDB	-1.52132	0.00571429	0.118549		NEURAL_STEM_CELLS_1	-1.57785	0.00250941	0.0648048
METAL_TRANSPORT_AND_HOMEOSTASIS	-1.5237	0.010101	0.121945		GROWTH_FACTOR	-1.57075	0.00376884	0.0663353
OXIDATIVE_PHOSPHORYLATION__KEGG	-1.53443	0.00469484	0.123631		INTRINSICPATHWAY_MSIGDB	-1.55195	0.0269058	0.0761623
BRENTANI_TRANSPORT_OF_VESICLES_MSIGDB	-1.47838	0.0499139	0.130019		BRENTANI_CYTOSKELETON_MSIGDB	-1.54683	0.0182371	0.0769616
ELECTRON_TRANSPORT_CHAIN_MSIGDB	-1.48245	0.0137195	0.130289		CELL_DEATH_MSIGDB	-1.52921	0.0272436	0.084076
BRENTANI_CYTOSKELETON_MSIGDB	-1.47069	0.0425532	0.133408		NGFPATHWAY_MSIGDB	-1.52019	0.0364742	0.0883498
METALLOPROTEASES	-1.44312	0.0438597	0.144041		BRENTANI_ANGIOGENESIS_MSIGDB	-1.50819	0.0329489	0.088619
CELL_ADHESION_MSIGDB	-1.44519	0.014556	0.145975		BRENTANI_TRANSCRIPTION_FACTORS_MSIGDB	-1.50928	0.0144928	0.0908012
OXIDATIVE_PHOSPHORYLATION_MSIGDB	-1.43108	0.0402685	0.151762		METALLOPROTEASES	-1.49748	0.0207715	0.092106
GROWTH_FACTOR	-1.377	0.0497667	0.212716		HYPOXIA_SIGNALING_PATHWAY	-1.51005	0.0152778	0.0934678
					ADHERENS_JUNCTION__KEGG	-1.49786	0.0125313	0.0950879
					NEURAL_STEM_CELLS_4	-1.48671	0.0111801	0.0991285
					G-PROTEIN_COUPLED_RECEPTORS_SIGNALING	-1.47226	0.018797	0.103417
					CALCIUM_SIGNALING_PATHWAY_KEGG	-1.47401	0.00805524	0.104499
					NO1PATHWAY_MSIGDB	-1.47633	0.0423977	0.105375
					NEURAL_STEM_CELLS_3	-1.46049	0.010453	0.111886
					G_PROTEIN-COUPLED_RECEPTOR	-1.45343	0.017094	0.112318
					HUMAN_STEM_CELLS_2	-1.45486	0.00896861	0.113882
					NEURAL_STEM_CELLS_2	-1.4368	0.0219512	0.122521
					SIGNAL_TRANSDUCTION_IN_CANCER	-1.42733	0.0209618	0.123502
					REGULATION_OF_ACTIN_CYTOSKELETON_KEGG	-1.42773	0.00680272	0.12621
					HYPOXIA_NORMAL_UP_MSIGDB	-1.42827	0.00934579	0.128509
					TUMOR_METASTASIS	-1.41277	0.0335484	0.135905
					NITRIC_OXIDE	-1.38711	0.022831	0.16296
					BRENTANI_PROTEIN_MODIFICATION_MSIGDB	-1.34078	0.0284091	0.20601

## Sheet: grade I-II
Grade I-II subgroup
Gene set enriched in non ECM3 tumors
Chin					Desmedt
NAME	NES	NOM p-val	FDR q-val		NAME	NES	NOM p-val	FDR q-val
LYMPHOID_CELLS	2.36873	0	0		BREAST_PROLIFERATION_SIGNATURE	2.39078	0	0
NEUROTRANSMITTER_RECEPTORS_AND_REGULATORS	2.30442	0	0		OXIDATIVE_PHOSPHORYLATION__KEGG	2.2323	0	0
T-CELL_AND_B-CELL_ACTIVATION	1.99229	0	0.00677535		ELECTRON_TRANSPORT_CHAIN_MSIGDB	2.153	0	0
ABC_TRANSPORTER	1.9984	0	0.00821906		CELL_CYCLE_KEGG	2.02072	0	0.000251823
INFLAMMATORY_CYTOKINES_&_RECEPTORS	1.84069	0	0.0206266		RIBOSOME_KEGG	2.04028	0	0.000293793
NO2IL12PATHWAY_MSIGDB	1.7649	0.00705882	0.0230776		CELL_CYCLE_MSIGDB	2.0462	0	0.000352552
G_PROTEIN-COUPLED_RECEPTOR_II	1.76741	0	0.0255757		PROTEASOME_KEGG	1.97075	0	0.00163858
NEUROSCIENCE_ION_CHANNELS_&_TRANSPORTERS	1.77546	0	0.0266332		BRENTANI_REPAIR_MSIGDB	1.92229	0	0.00268292
ANDROGEN_AND_ESTROGEN_METABOLISM_MSIGDB	1.71842	0.0116822	0.0266341		BRENTANI_CELL_CYCLE_MSIGDB	1.9291	0	0.00298102
NATURAL_KILLER_CELL_MEDIATED_CYTOTOXICITY__KEGG	1.72728	0	0.0271552		OXIDATIVE_PHOSPHORYLATION_MSIGDB	1.82569	0	0.00853606
NK_CELLS	1.77685	0	0.0308282		BRENTANI_CANCER_TESTIS_MSIGDB	1.81696	0	0.00874871
PHENYLALANINE_TYROSINE_AND_TRYPTOPHAN_BIOSYNTHESIS_MSIGDB	1.66537	0.0125	0.0408871		NEUROTRANSMITTER_RECEPTORS_AND_REGULATORS	1.79541	0	0.0105276
CHEMOKINE_LIGAND_RECEPTOR	1.62556	0	0.051277		FOLATE_BIOSYNTHESIS_MSIGDB	1.62922	0.0144928	0.0461202
CELL_SURFACE_RECEPTOR_LINKED_SIGNAL_TRANSDUCTION_MSIGDB	1.61776	0	0.0518416		BRENTANI_HORMONAL_FUNCTION_MSIGDB	1.63099	0.0222222	0.0490958
CALCIUM_SIGNALING_PATHWAY_KEGG	1.56309	0.0046729	0.0699778		GENOME_STABILITY_DNA_REPAIR	1.57842	0	0.0669184
TH1-TH2-TH3	1.53763	0.0172911	0.0789192		DNA_DAMAGE_SIGNALING_PATHWAY	1.53132	0.0116618	0.0925717
BRENTANI_IMMUNE_FUNCTION_MSIGDB	1.50005	0.0322581	0.0988569		TYROSINE_METABOLISM__KEGG	1.5205	0.0259067	0.0952386
CELL_ADHESION_MOLECULES_(CAMS)_KEGG	1.46085	0.00671141	0.114569		ANDROGEN_AND_ESTROGEN_METABOLISM_MSIGDB	1.46547	0.0383693	0.125354
G_PROTEIN-COUPLED_RECEPTOR	1.43972	0.0127796	0.120881		INFLAMMATORY_CYTOKINES_&_RECEPTORS	1.35666	0.0459459	0.234583
INFLAMMATION	1.44368	0.010274	0.123434
INTERFERON	1.33752	0.0428135	0.197243
Gene set enriched in ECM3 tumors
Chin					Desmedt
NAME	NES	NOM p-val	FDR q-val		NAME	NES	NOM p-val	FDR q-val
ECM3_GENES	-3.43895	0	0		ECM3_GENES	-3.10146	0	0
EMT	-2.73544	0	0		EMT	-2.44379	0	0
HYPOXIA_REVIEW_MSIGDB	-2.23822	0	0.000277132		FOCAL_ADHESION_KEGG	-2.36071	0	0
FOCAL_ADHESION_KEGG	-2.22998	0	0.000221705		TGF-BETA_SIGNALING_PATHWAY	-2.15327	0	0
TGF-BETA_SIGNALING_PATHWAY	-2.12688	0	0.000945781		CELL_ADHESION_MSIGDB	-2.07109	0	0
ANGIOGENESIS	-2.08233	0	0.00081067		ADHERENS_JUNCTION__KEGG	-2.02588	0	0
CELL_CYCLE_ARREST_MSIGDB	-1.99296	0	0.00222388		BRENTANI_CELL_ADHESION_MSIGDB	-1.98391	0	0.000756047
BREAST_CANCER_ESTROGEN_SIGNALING_MSIGDB	-1.95707	0	0.00421616		ANGIOGENESIS	-1.93648	0	0.0010108
HYPOXIA_NORMAL_UP_MSIGDB	-1.91233	0	0.00662669		CELL_ADHESION_RECEPTOR_ACTIVITY_MSIGDB	-1.8522	0	0.00543269
TUMOR_METASTASIS	-1.83292	0	0.0145468		INTEGRINPATHWAY_MSIGDB	-1.80247	0.00177936	0.0103997
ENDOTHELIAL_CELL_BIOLOGY	-1.60637	0	0.0852243		PROSTAGLANDIN_SYNTHESIS_REGULATION_MSIGDB	-1.79798	0.00166667	0.010516
WNT_SIGNALING_PATHWAY	-1.59812	0.00131926	0.0874867		INTEGRIN_MEDIATED_CELL_ADHESION_KEGG_MSIGDB	-1.76169	0	0.0146593
NFKB_SIGNALING_PATHWAY	-1.84971	0.0014556	0.0133488		ENDOTHELIAL_CELL_BIOLOGY	-1.74128	0	0.017487
RIBOSOME_KEGG	-1.61977	0.00150376	0.0833632		INFLAMMATORY_RESPONSE_PATHWAY_MSIGDB	-1.69609	0.00344828	0.0295237
CELL_DEATH_MSIGDB	-1.93063	0.00191205	0.0059166		REGULATION_OF_ACTIN_CYTOSKELETON_KEGG	-1.66242	0	0.040545
BRENTANI_CELL_ADHESION_MSIGDB	-1.70738	0.00286533	0.0405754		SIGNAL_TRANSDUCTION_IN_CANCER	-1.65223	0.00163399	0.0429438
STRESS_&_TOXICITY_PATHWAYFINDER	-1.62502	0.00420168	0.0834807		CELL_ADHESION_MOLECULE_ACTIVITY_MSIGDB	-1.64037	0.00301205	0.0464346
EGF_PDGF_SIGNALING_PATHWAY	-1.72021	0.00423131	0.0384259		HYPOXIA_REVIEW_MSIGDB	-1.62699	0.00305344	0.0475674
PI3K-AKT_SIGNALING_PATHWAY	-1.54257	0.00551724	0.110748		WNT_SIGNALING_PATHWAY	-1.60716	0	0.0509356
COMPLEMENT_AND_COAGULATION_CASCADES_KEGG	-1.73229	0.005997	0.0370303		GAP_JUNCTION__KEGG	-1.60076	0.00149925	0.0518594
MYC_ONCOGENIC_PATHWAY_SIGNATURE_BILD.AH	-1.54537	0.00698324	0.112041		NOTCH_SIGNALING_PATHWAY	-1.60945	0.00142653	0.0520436
PROLIFERATION_GENES_MSIGDB	-1.5125	0.00796813	0.131565		PDGFPATHWAY_MSIGDB	-1.60978	0.0100671	0.054428
METAL_TRANSPORT_AND_HOMEOSTASIS	-1.58776	0.00874636	0.0921174		METALLOPROTEASES	-1.58954	0.0238501	0.0568639
BRENTANI_CELL_CYCLE_MSIGDB	-1.53353	0.0104948	0.115083		CELL_DEATH_MSIGDB	-1.5737	0.0241636	0.0643637
REGULATION_OF_ACTIN_CYTOSKELETON_KEGG	-1.45735	0.0106383	0.140968		BRENTANI_ANGIOGENESIS_MSIGDB	-1.55598	0.026616	0.0731584
CELL_ADHESION_MSIGDB	-1.49356	0.0118421	0.133529		EGFPATHWAY_MSIGDB	-1.54807	0.0188034	0.0737094
SIGNAL_TRANSDUCTION_IN_CANCER	-1.58275	0.0129496	0.0921446		COMPLEMENT_ACTIVATION_CLASSICAL_MSIGDB	-1.54341	0.0347985	0.0744144
NITRIC_OXIDE	-1.41488	0.0151934	0.165089		CELL_MOTILITY_MSIGDB	-1.5484	0.0015015	0.076148
PROSTAGLANDIN_SYNTHESIS_REGULATION_MSIGDB	-1.6143	0.0204778	0.0832218		HYPOXIA_NORMAL_UP_MSIGDB	-1.5313	0	0.0809278
CELL_MOTILITY_MSIGDB	-1.48662	0.0218341	0.125944		TUMOR_METASTASIS	-1.52169	0.0216718	0.0857381
STRESS_ARSENIC_SPECIFIC_DN_MSIGDB	-1.58231	0.0264901	0.0889474		HEDGEHOG_SIGNALING_PATHWAY_KEGG	-1.51227	0.0339559	0.0898
CELL_CYCLE_CHECKPOINT_MSIGDB	-1.57034	0.0303541	0.0955197		NGFPATHWAY_MSIGDB	-1.49878	0.0446927	0.0974712
HEDGEHOG_SIGNALING_PATHWAY_KEGG	-1.46035	0.0339806	0.14124		NO1PATHWAY_MSIGDB	-1.47551	0.0375427	0.111354
P38MAPKPATHWAY_MSIGDB	-1.48812	0.0364501	0.128036		MYC_ONCOGENIC_PATHWAY_SIGNATURE_BILD.AH	-1.44634	0.00736377	0.136817
PDGFPATHWAY_MSIGDB	-1.4858	0.0426229	0.123852		CELL_ADHESION_MOLECULES_(CAMS)_KEGG	-1.42108	0.0219619	0.155304
STRESS_RESPONSE_TO_CELLULAR_DAMAGE	-1.38707	0.0430416	0.179219		TIGHT_JUNCTION__KEGG	-1.42325	0.0250368	0.156919
ADHERENS_JUNCTION__KEGG	-1.47161	0.0442748	0.133892		GROWTH_FACTOR	-1.41557	0.0209581	0.158152
EGFPATHWAY_MSIGDB	-1.49393	0.0458265	0.137098		P38MAPKPATHWAY_MSIGDB	-1.40724	0.0493197	0.164325
					HUMAN_STEM_CELLS_2	-1.39604	0.0139665	0.172798
					HUMAN_STEM_CELLS_1	-1.38495	0.0476191	0.17899
					NEURAL_STEM_CELLS_1	-1.36493	0.0458716	0.188456
					G-PROTEINS_&_SIGNALING_MOLECULES	-1.36144	0.0347323	0.188862
					PROLIFERATION_GENES_MSIGDB	-1.32115	0.029453	0.219121

## Sheet: genesets
ABC_transporter	ABCA2	ABCA2	ABCA2	ABCA7	ABCB10	ABCB11	ABCB4	ABCB6	ABCB6	ABCB7	ABCB8	ABCB9	ABCB9	ABCB9	ABCC13	ABCC13	ABCC5	ABCC6	ABCD1 /// hCG_2042779 /// LOC648897 /// LOC651123 /// LOC731115 /// LOC731915	ABCD2	ABCD4	ABCD4	ABCF2	ABCF2	ABCF2	ABCF2	ABCF2	ABCG4
Adherens_junction__KEGG	ACP1	ACTB	ACTC1	ACTG1	ACTN1	ACTN2	ACTN3	ACTN4	ACVR1B	ACVR1B	ACVR1C	BAIAP2	CDC42	CDH1	CREBBP	CSNK2A1	CSNK2A1	CSNK2A2	CSNK2B	CTNNA1	CTNNA2	CTNNA3	CTNNB1	CTNND1	EGFR	EP300	EP300	ERBB2	FARP2	FER	FGFR1	FKSG30	FYN	IGF1R	INSR	IQGAP1	LEF1	LMO7	MAP3K7	MAPK1	MAPK3	MET	MLLT4	MLLT4	MLLT4	NLK	PARD3	PTPN1	PTPN6
ANDROGEN_AND_ESTROGEN_METABOLISM_MSigDB	AKR1C4	AKR1D1	ARSB	ARSD	ARSE	CYP11B1	CYP11B2	HSD11B1	HSD11B2	HSD17B2	HSD17B3	HSD17B8	HSD3B1	HSD3B2	SRD5A1	SRD5A2	STS	SULT1E1	SULT2A1	UGT1A1	UGT1A1 /// UGT1A8 /// UGT1A7 /// UGT1A6 /// UGT1A5 /// UGT1A9 /// UGT1A4 /// UGT1A1 /// UGT1A3	UGT1A6	UGT1A8 /// UGT1A9	UGT2B15	UGT2B4
ANDROGEN_GENES_MSigDB	ABHD2	AKR1B1	AKR1C4	AKR1D1	APRIN	AR	ARSD	ARSE	C18orf1	C2orf14	C6orf15	CRISP1	CRSP2	CRSP6	CYP11B1	CYP11B2	CYP19A1	FGF8	FKBP5	FLJ21934	FXR2	GPX5	HSD11B1	HSD11B2	HSD17B2	HSD17B3	HSD17B8	HSD3B1	HSD3B2	KIAA193	LCN7	NCOA4	NR1I3	NR3C1	NR3C2	NSD1	PART1	PPAP2A	PPARBP	RAN	RDH11	RDH5	RNF14	RODH	RODH-4	RWDD1	SCGB2A1	SHBG	SRD5A1
Angiogenesis	AGGF1	AKT1	AMOT	ANG	ANGPT1	ANGPT2	ANGPTL1	ANGPTL3	ANGPTL4	ANPEP	BAI1	BMP2	BTG1	CCL11	CCL15	CCL2	CD55	CD59	CDH5	CHGA	COL18A1	COL4A3	CSF3	CXCL1	CXCL10	CXCL11	CXCL12	CXCL13	CXCL14	CXCL2	CXCL3	CXCL5	CXCL6	CXCL9	ECGF1	EDG1	EDIL3	EFNA1	EFNA2	EFNA3	EFNA5	EFNB2	EGF	ENG	EPAS1	EPHB4	EREG	F2	FGF1
Antigen_processing_and_presentation_KEGG	B2M	CALR	CANX	CD4	CD74	CD8A	CD8B	CD8B	CIITA	CREB1	CTSB	CTSL	CTSS	HLA-A	HLA-B	HLA-C	HLA-C	HLA-DMB	HLA-DOA	HLA-DOB	HLA-DPA1	HLA-DPB1	HLA-DQA1	HLA-DQA2	HLA-DQB1	HLA-DQB2	HLA-DRA	HLA-DRB1	HLA-DRB4	HLA-E	HLA-F	HLA-G	HSP90AA1	HSP90AA1	HSP90AB1	HSP90AB1	HSP90AB1	HSPA1A	HSPA1A	HSPA1B	HSPA1L	HSPA5	HSPA8	HSPA9B	IFI30	IFNA1	IFNA10	IFNA13	IFNA14
APOPTOSIS_KEGG	APAF1	BAD	BAX	BCL2	BCL2A1	BCL2L1	BCL2L2	BOK	CASP1	CASP1 /// COPl	CASP1	CASP2	CASP3	CASP4	CASP6	CASP7	CASP8	CASP9	CD4	CD4LG	CRADD	CYCS	DAXX	DFFA	DFFB	FADD	FAS	FASLG	HRK	IKBKE	LTA	MCL1	NFKB1	NFKBIA	NGFB	NGFR	NR3C1	NTRK1	PTPN13	RIPK1	SFRS2IP	TFG	TNF	TNFRSF1A	TNFRSF1B	TRADD	TRAF1	TRAF2	TRAF3
BIOSYNTHESIS_OF_STEROIDS_MSigDB	DHCR7	FDFT1	FDPS	FDPS /// LOC42397	HMGCR	IDI1	LSS	MVD	MVK	NQO1	NQO2	PMVK	SC5DL	SQLE	VKORC1
BREAST_CANCER_ESTROGEN_SIGNALING_MSigDB	ACTB	AR	ATF2	AZGP1	BAD	BAG1	BCL2	BCL2L2	BPAG1	C3	CCNA1	CCNA2	CCND1	CCNE1	CCNE2	CD44	CDH1	CDKN1A	CDKN1B	CDKN2A	CLDN7	CLU	COL6A1	CTNNB1	CTSB	CTSD	CYP19A1	DLC1	EGFR	VEGF	ESR1	ESR2	F3	FGF1	FHL5	FLRT1	FOSL1	GABRP	GAPD	GATA3	GNAS	GSN	HMGB1	HSPB1	ID2	IGFBP2	IL2RA	IL6	IL6R
Breast_Proliferation_Signature	BIRC5	AURKB	CDC6	CKS2	TRIP	CHEK1	PTTG1	DNMT1	NASP	UNG	CDC7	FEN1	MCM3	MCM4	MCM5	MCM6	ORC1L	PCNA	PRIM1	RFC1	RRM1	RRM2	TOP2A	MAD2L1	CENPE	BUB1	CTPS	DHFR	TYMS	CCNA2	CCNB1	CCNE1	CCNF	CDC20	DDX11	E2F3	MKI67	PKMYT1	PLK1	TIMP1	CDC25C	CENPF	MAPK13	EXOSC9	MYB	TP53	CDH3	EGFR	ERBB2
BRENTANI_ANGIOGENESIS_MSigDB	ANGPTL2	BAI1	ENG	FLT1	FLT4	KDR	PECAM1	THBS1	VEGF	VEGFB
BRENTANI_CANCER_TESTIS_MSigDB	BAGE	CTAG2	GAGE1	MAGEA1	MAGEA12	MAGEA3	MAGEA8	MAGEA9	MAGEE1	SSX1	SSX2	TESK1
BRENTANI_CELL_ADHESION_MSigDB	ADD3	ALCAM	ANK1	ARHGAP1	ARHGAP6	BPAG1	BYSL	CD44	CD47	CD58	CD97	CD99	CDH1	CDH11	CDH12	CDH13	CDH15	CDH17	CDH18	CDH2	CDH3	CDH4	CDH5	CDH6	CDH7	CEACAM1	CNTN1	CXCL12	CXCR3	DCC	DSC3	DSG1	F2R	FAT	FN1	GJA4	GJB2	GPA33	HMMR	ICAM1	ICAM2	ICAM3	IL8	ITGA1	ITGA2	ITGA3	ITGA4	ITGA5	ITGA7
BRENTANI_CELL_CYCLE_MSigDB	BCCIP	BTG2	BUB1	BUB1B	BUB3	CCNA2	CCNB1	CCND1	CCND2	CCND3	CCNE1	CCNE2	CCNF	CCNH	CDC14A	CDC16	CDC2	CDC2	CDC25A	CDC25B	CDC25C	CDC27	CDC2L1	CDC2L5	CDC37	CDC42	CDC45L	CDC6	CDC7	CDK2	CDK4	CDK5	CDK6	CDK7	CDK8	CDKN1A	CDKN1B	CDKN1C	CDKN2A	CDKN2B	CENPA	CENPC1	CENPE	CENPF	CHEK1	CHES1	CKS1B	CKS2	CNK
BRENTANI_CYTOSKELETON_MSigDB	ACTG1	BPAG1	CETN1	EMS1	FLNA	GSN	KISS1	MAP1B	MAPT	MCF2	MSN	MUC1	MYL2	MYL3	PFN1	PTCH	RSN	SPTA1	SPTB	TLN1	TTN	TUBA1	TUBA2	VCL	VIM
BRENTANI_DEATH_MSigDB	AATF	APAF1	BAD	BAG4	BAK1	BAX	BCL2	BCL2A1	BCL2L1	BCL2L2	BFAR	BID	BIK	BNIP1	BNIP2	BNIP3	CASP1	CASP1	CASP2	CASP3	CASP4	CASP5	CASP6	CASP7	CASP8	CASP9	CFLAR	CIDEA	CRADD	DAP	DAP3	DAPK1	DAPK3	DAXX	DPF2	EMP1	EVI1	F2R	FADD	FOSL2	GML	HRK	IKBKG	IL17	LTA	LTB	MAD	MAX	MDM2
BRENTANI_DNA_METHYLATION_AND_MODIFICATION_MSigDB	ADK	CHC1	DNMT1	DNMT2	HMGA1	HMGA2	LIG1	LIG3	MBD2	MBD4	MCM4	MLL	NME6	OAS1	PCAF	POLB	RFC3	RFC4	S1A11	TEP1	TERF1	TERF2IP	TERT	TK2
BRENTANI_HORMONAL_FUNCTION_MSigDB	ADRBK1	BAG1	ESR1	FSHR	GIP	HSD17B2	NKX3-1	PGR	SSTR2	STAR	THRA	THRB
BRENTANI_IMMUNE_FUNCTION_MSigDB	BAGE	BTK	CD14	CD19	CD1D	CD2	CD22	CD24	CD33	CD34	CD36	CD37	CD4	CD47	CD48	CD53	CD58	CD59	CD63	CD68	CD69	CD7	CD72	CD8A	CD9	CD97	CTAG2	FCGR2B	GAGE4	HCA127	HLA-C	IFNA1	IFNAR1	IFNAR2	IFNB1	IFNG	IFNGR1	IL1	IL12RB1	IL13	IL15	IL16	IL17	IL18R1	IL1B	IL2RB	IL4	IL6ST	LAG3
BRENTANI_PROTEIN_MODIFICATION_MSigDB	ABL1	ABL2	ACP1	ACP2	ACP5	ACPP	ANPEP	BCR	BLK	BMX	CHUK	CSNK1A1	CSNK1D	CSNK1E	CSNK2A2	CSNK2B	CTSB	CTSD	CUL1	CUL2	DMPK	DPP4	DUSP3	DUSP4	DUSP5	DUSP7	DUSP8	DUSP9	ELK1	ELK3	EP3	FER	FES	FGR	FURIN	HCK	HDAC4	HDAC5	HDAC6	HPN	IL3RA	KIT	LCK	LIMK1	LIMK2	LTK	LYN	MATK	MME
BRENTANI_REPAIR_MSigDB	ADPRT	ALKBH	APEX1	BRCA1	BRCA2	CHEK2	CKN1	DDB1	DDB2	ERCC1	ERCC3	ERCC4	ERCC5	EXO1	FEN1	FRAP1	G22P1	MLH1	MSH2	MSH3	MSH6	OGG1	PCNA	PIR51	PMS1	PMS2	POLD1	RAD1	RAD17	RAD23A	RAD23B	RAD5	RAD51	RAD51L1	RAD52	RAD54L	RAD9A	XPA	XPC	XRCC3	XRCC5
BRENTANI_TRANSCRIPTION_FACTORS_MSigDB	AATF	AHR	ATF1	BCL6	CBFA2T1	CBFA2T3	CBFB	CEBPA	CHES1	DPF2	EGR1	EGR3	EHF	ETS1	ETS2	ETV1	ETV3	ETV6	FLI1	FOS	FOSB	FOSL1	FOSL2	FOXD1	FOXD2	FOXF1	GAS41	GLI	GLI2	GLI3	HKR3	IRF4	JUN	JUNB	JUND	LITAF	LMO1	MADH3	MAF	MAFG	MLLT7	MYB	MYBL1	MYBL2	MYC	MYCN	MYOD1	NFKB2	NME1
BRENTANI_TRANSPORT_MSigDB	ABCC4	KPNB1	NUP214	NUP98	SLC14A1	SLC22A1L	TPR
BRENTANI_TRANSPORT_OF_VESICLES_MSigDB	ACTR1A	AP2M1	AP3D1	GOLGA4	MEL	PIK3C3	RAB1	RAB11A	RAB13	RAB1A	RAB2	RAB26	RAB27A	RAB27B	RAB2L	RAB31	RAB33A	RAB3A	RAB3B	RAB4A	RAB5A	RAB5B	RAB5C	RAB6A	RAB7	RAB7L1
C21_STEROID_HORMONE_METABOLISM_MSigDB	AKR1C4	AKR1D1	CYP11A1	CYP11B1	CYP11B2	CYP17A1	CYP21A2	HSD11B1	HSD11B2	HSD3B1	HSD3B2
Calcium_signaling_pathway_KEGG	ADCY1	ADCY2	ADCY3	ADCY3	ADCY4	ADCY7	ADCY8	ADCY9	ADCY9	ADORA2A	ADORA2B	ADRA1A	ADRA1B	ADRA1D	ADRB1	ADRB2	ADRB3	AGTR1	ATP2A1	ATP2A2	ATP2A3	ATP2B1	ATP2B2	ATP2B3	ATP2B4	AVPR1A	AVPR1B	BDKRB2	BST1	CACNA1A	CACNA1B	CACNA1C	CACNA1D	CACNA1E	CACNA1F	CACNA1G	CACNA1H	CACNA1I	CACNA1S	CALM1	CALM1	CALM2	CALM3	CALML3	CALML6	CAMK2A	CAMK2B	CAMK2D	CAMK2G
CELL_ADHESION_MOLECULE_ACTIVITY_MSigDB	ALCAM	ARHE	BAIAP2	BYSL	CCL3	CD151	CD164	CD2	CD22	CD226	CD33	CD36	CD58	CD6	CD99	CDH1	CDH13	CDH15	CDH2	CDH3	CDSN	CEACAM1	CEECAM1	CHL1	CIB1	CNTN1	CNTN2	CORO1C	CPNE1	CPNE3	CSPG4	CTNNB1	DCTN6	DGCR6	DPT	DSC1	DSC2	DSC3	DSCAM	DSG1	DSG3	E48	EMILIN1	ENTPD1	EVA1	F11R	FAT	FEZ2	FGA
Cell_adhesion_molecules_(CAMs)_KEGG	ALCAM	CD2	CD22	CD226	CD274	CD276	CD28	CD34	CD4	CD40	CD40LG	CD58	CD6	CD80	CD86	CD8A	CD8B	CD8B	CD99	CDH1	CDH15	CDH2	CDH2	CDH3	CDH4	CDH4	CDH5	CLDN1	CLDN10	CLDN10	CLDN11	CLDN14	CLDN15	CLDN16	CLDN17	CLDN18	CLDN19	CLDN2	CLDN20	CLDN23	CLDN5	CLDN6	CLDN7	CLDN8	CLDN9	CNTN1	CNTN2	CNTNAP1	CNTNAP2
CELL_ADHESION_MSigDB	AEBP1	ALCAM	AOC3	APBA1	APC	ARHE	ARVCF	ATP2A2	BAI1	BAIAP1	BYSL	C1orf38	CASK	CASPR3	CASPR4	CCL11	CCL2	CCL4	CCL5	CCR1	CCR3	CCR8	CD151	CD164	CD2	CD22	CD226	CD33	CD36	CD58	CD72	CD96	CD97	CDH11	CDH13	CDH15	CDH16	CDH17	CDH2	CDH3	CDH4	CDH6	CDH8	CDON	CDSN	CELSR1	CHL1	CHST1	CHST4
CELL_ADHESION_RECEPTOR_ACTIVITY_MSigDB	BBS2	CDA8	CRTAC1	DAG1	DKFZP761D211	FLJ1539	FLRT3	ICAP-1A	ITGA1	ITGA11	ITGA2	ITGA2B	ITGA3	ITGA4	ITGA5	ITGA6	ITGA7	ITGA8	ITGA9	ITGAE	ITGAL	ITGAM	ITGAV	ITGAX	ITGB1	ITGB2	ITGB3	ITGB4	ITGB5	ITGB6	ITGB7	ITGB8	ITGBL1	MADCAM1	MDS28	SELP	TNC	TNFAIP6
CELL_CYCLE_ARREST_MSigDB	AIF1	C1orf7	CDKN1A	CDKN1B	CDKN1C	CDKN2A	CDKN2B	CDKN2C	CDKN2D	CDKN3	CPR2	CUL1	CUL2	CUL3	CUL4A	CUL5	EIF4G2	GADD45A	GAS1	GAS7	GMNN	IFNW1	KHDRBS1	MAP2K6	MAPK12	MLLT7	MYC	PCAF	PLAGL1	PPM1G	PPP1R15A	PR48	REPRIMO	RPP14	SESN1
CELL_CYCLE_CHECKPOINT_II_MSigDB	ATR	CCNE2	CCNG2	CDC34	CDKN2A	FANCG	NBS1	RB1	RBBP8	TP53
CELL_CYCLE_CHECKPOINT_MSigDB	ABL1	ATM	BRCA1	CHEK1	CHEK2	GADD45A	GAPD	HUS1	LCMT2	MAD2L1	MCM4	MCM6	MCM7	MRE11A	MSH3	MXD3	NBS1	RAD17	RAD5	RAD51	RAD9A	RPA1	RPA2	RPA3	TIMP3	TP53
CELL_CYCLE_KEGG	ABL1	ASK	ATM	BUB1	BUB1B	BUB3	CCNA1	CCNA2	CCNB1	CCNB2	CCNB3	CCND2	CCND3	CCNE1	CCNE2	CCNH	CDAN1	CDC14A	CDC14B	CDC14B_///_CDC14C	CDC2	CDC2	CDC25A	CDC25B	CDC25C	CDC45L	CDC6	CDC7	CDH1	CDK2	CDK4	CDKN1A	CDKN2A	CHEK1	CHEK2	DTX4	E2F1	E2F2	E2F3	E2F4	E2F5	E2F6	EP3	ESPL1	FLJ141	GADD45A	GSK3B	HDAC1	HDAC2
CELL_CYCLE_MSigDB	ABL1	ATM	BUB1	BUB1B	BUB3	CCNA1	CCNA2	CCNB1	CCNB2	CCND2	CCND3	CCNE1	CCNE2	CCNH	CDC14A	CDC2	CDC2	CDC25A	CDC25B	CDC25C	CDC45L	CDC6	CDC7	CDK2	CDK4	CDK6	CDKN1A	CDKN1B	CDKN2A	CHEK1	CHEK2	E2F1	E2F2	E2F3	E2F4	E2F5	E2F6	ESPL1	GADD45A	GSK3B	HDAC1	HDAC2	HDAC3	HDAC4	HDAC5	HDAC6	HDAC7A	HDAC8	ITM1
CELL_CYCLE_REGULATOR_MSigDB	11F6	BCL2	BTG1	BTG2	CDC37	CDC45L	CDC6	CDK5	CDK5R1	CDK6	CDK7	CDKN1A	CDKN1B	CHES1	MCM5	MPHOSPH1	MPHOSPH1	MPHOSPH6	MPHOSPH9	PRKR	RGC32	SPIN	SRPK1	WEE1	YWHAQ	ZRF1
CELL_DEATH_MSigDB	APP	CLU	CLUL1	EIF4G2	EMP1	EMP2	EMP3	EVI1	FOSL2	IL17	OPTN	PTGER3	RRAGA
CELL_MOTILITY_MSigDB	AAMP	ACTB	ACTN4	ACTR2	ACTR3	ADRA2A	AKAP3	AKAP4	AMFR	ANXA1	ARFIP2	ARPC1B	ARPC2	ARPC3	ARPC4	ARPC5	BCL9L	BLR1	C3AR1	CAPZA1	CAPZA2	CCL3	CCL4	CCL5	CD97	CEECAM1	CHST4	CORO1A	CRK	CRKL	CSPG3	CSPG4	CTGF	CXCL1	CXCR3	DNAH5	DNAH8	DNAH9	DNALI1	ENPP2	F11R	F2R	FLJ1211	FLJ2342	FLNA	FN1	FPR1	FPRL1	FPRL2
CELL_PROLIFERATION_MSigDB	ADRA1B	AKR1C3	APPL	APRIN	AREG	ARHGEF1	BCAR1	BCAT1	BIN1	BLZF1	BS69	BST2	BTG1	BUB1	BUB1B	BUB3	C6orf18	C8FW	CBFA2T2	CBFA2T3	CCKBR	CD16	CD28	CD81	CDC14A	CDC16	CDC25C	CDC27	CDC2L2	CDK3	CDK4	CDK5	CDK5R1	CDK6	CDK7	CDK9	CHRM1	CHRM4	CHRM5	CKS1B	CKS2	CLK1	CREG	CRIP1	CSE1L	CSF1	CSF1R	CTF1	CTNNBIP1
CELL_SURFACE_RECEPTOR_LINKED_SIGNAL_TRANSDUCTION_MSigDB	8D6A	ADCYAP1R1	ADMR	ADRB2	AGER	AGT	AGTR2	ANXA1	ARHGEF2	ASGR2	BAG1	BAIAP1	BDKRB2	BIRC2	BIRC3	BRD8	BSG	C21orf4	C5	CCKBR	CCL2	CCL25	CCR1	CCR5	CD14	CD16	CD19	CD28	CD3D	CD4	CD59	CD69	CD79A	CD97	CENTA1	CHRM4	CLC	CLEC1	CLEC2	CLECSF6	CSF2	CSF3	CSNK1A1	CTF1	CXCL1	DOK1	DOK2	DRD4	ECGF1
Chemokine_Ligand_Receptor	CCL15	CCL3L1	CCL3L3	CCR2	CCR3	CCR5	CCR8	CXCR2	LOC728830	LOC730422	BDNF	C20orf175	C5	CCBP2	CCL1	CCL1	CCL11	CCL11	CCL12	CCL13	CCL13	CCL14	CCL15	CCL15	CCL16	CCL16	CCL17	CCL17	CCL18	CCL18	CCL19	CCL19	CCL2	CCL2	CCL20	CCL20	CCL21	CCL21	CCL22	CCL22	CCL23	CCL23	CCL24	CCL24	CCL25	CCL25	CCL26	CCL26	CCL27
Common_Cytokine	ATP6AP1	BMP10	BMP15	BMP2	BMP3	BMP4	BMP5	BMP6	BMP7	BMP8B	CSF1	CSF2	CSF3	CYFIP2	FAM3B	FAM3C	FASLG	FGF10	FLT3LG	GDF10	GDF11	GDF15	GDF2	GDF3	GDF5	GDF8	GDF9	IFNA13	IFNA14	IFNA2	IFNA4	IFNA5	IFNA8	IFNB1	IFNG	IFNK	IFNW1	IL10	IL11	IL12A	IL12B	IL13	IL14	IL15	IL16	IL17	IL17B	IL17C	IL17E
COMPLEMENT_ACTIVATION_CLASSICAL_MSigDB	C1QA	C1QB	C1QG	C1R	C1S	C2	C3	C4A /// C4B	C5	C6	C7	C8A	C8B	C9	DAF	MASP1
Complement_and_coagulation_cascades_KEGG	A2M	BDKRB2	C1QA	C1QB	C1QC	C1R	C1S	C2	C3	C3AR1	C4BPA	C4BPB	C5	C5AR1	C6	C7	C8A	C8B	C8G	CD46	CD55	CD59	CD59	CFB	CFD	CFH	CFI	CPB2	CR1	CR2	F10	F11	F11	F12	F13A1	F13B	F2	F2R	F3	F5	F7	F8	F9	FGA	FGB	FGG	KLKB1	KNG1	MASP1
DNA_Damage_Signaling_Pathway	ANKRD17	ATM	ATRX	BRCA1	BTG2	CCNH	CDK7	CHEK2	CIB1	CIDEA	CIDEB	CKN1	CRY1	CRY2	DDB1	DDB2	DDIT3	DMC1	ERCC1	ERCC2	ERCC3	ERCC4	ERCC5	EXO1	FANCG	FEN1	G22P1	GADD45A	GADD45G	GML	GTF2H1	GTF2H2	GTF2H3	GTSE1	HUS1	IGHMBP2	IHPK3	INPPL1	KUB3	LIG1	LIG3	LIG4	MAP2K6	MAPK12	MBD4	MLH1	MLH3	MNAT1	MPG
ECM3_genes	ADAM12	ADAMTS2	ADAMTS5	BGN	CDH11	CNTN1	COL10A1	COL11A1	COL14A1	COL15A1	COL16A1	COL18A1	COL1A1	COL1A2	COL3A1	COL5A1	COL5A2	COL5A3	COL6A1	COL6A2	COL6A3	COL8A1	COMP	CTSK	DCN	EFEMP2	ELN	EMILIN1	FBLN1	FBLN2	FBN1	FLRT2	FN1	HSPG2	ITGB5	ITGBL1	LAMA2	LAMA4	LAMB1	LAMC1	LEPRE1	MCAM	MMP11	MMP14	MMP2	NID2	PCOLCE	SERPINF1	SERPINH1
EGF_PDGF_Signaling_Pathway	ACTR2	ACTR3	AKT1	AKT2	AKT3	ARAF1	ARHA	ATF1	ATF2	BAD	BCL2	BRAF	CASP3	CASP9	CCND1	CHUK	COL1A1	CREB1	CSNK2A1	CSNK2B	DUSP1	DUSP6	EGF	EGFR	EGR1	EIF4E	ELK1	ENPP2	FN1	FOS	FOXO3A	GAB1	GRB2	GSK3A	GSK3B	HRAS	HSPA5	HSPCA	HSPCB	ICAM1	IGFBP1	IKBKB	IL2	INPP5D	JAK1	JUN	KRAS2	LTA	MAP2K1
EGF_RECEPTOR_SIGNALING_PATHWAY_MSigDB	EGF	EGFR	EPS15	EPS8	EREG	GAB1	GRB2	GRB7	NAP4	NCK2	PYGO2	REPS2	SHC1	SHC3
EGFPATHWAY_MSigDB	CSNK2A1	EGF	EGFR	ELK1	FOS	GRB2	HRAS	JAK1	JUN	MAP2K1	MAP2K4	MAP3K1	MAPK3	MAPK8	PIK3CA	PIK3R1	PLCG1	PRKCA	PRKCB1	RAF1	RASA1	SHC1	SOS1	SRF	STAT1	STAT3	STAT5A
ELECTRON_TRANSPORT_CHAIN_MSigDB	15E1.2	AFG3L2	ATP5A1	ATP5B	ATP5C1	ATP5D	ATP5E	ATP5F1	ATP5G1	ATP5G2	ATP5G3	ATP5H	ATP5I	ATP5J	ATP5J2	ATP5L	ATP5O	ATP5S	ATPIF1	CD14	COX11	COX11 /// COX11P	COX15	COX17	COX4I1	COX5A	COX5B	COX6A1	COX6A2	COX6B	COX6B1	COX6C	COX7A1	COX7A2	COX7A2L	COX7B	COX7C	COX8	CYCS	DAP13	HSPC51	KBTBD4	LALP1	LOC339231	NARG1	NDUFA1	NDUFA1	NDUFA12	NDUFA2
ELECTRON_TRANSPORT_MSigDB	ALAS2	AOF1	CYB5	CYB5-M	CYB561	CYBRD1	CYP11A1	CYP11B2	CYP17A1	CYP19A1	CYP1A1	CYP1A2	CYP1B1	CYP2A1	CYP21A2	CYP24A1	CYP26A1	CYP27A1	CYP27B1	CYP2A13	CYP2A6	CYP2A7	CYP2B6	CYP2C18	CYP2C8	CYP2C9	CYP2D6	CYP2E1	CYP2F1	CYP2J2	CYP2S1	CYP39A1	CYP3A4	CYP3A43	CYP3A5	CYP3A7	CYP46A1	CYP4A11	CYP4B1	CYP4F11	CYP4F12	CYP4F2	CYP4F3	CYP4F8	CYP51A1	CYP7A1	CYP7B1	CYP8B1	DHODH
ELECTRON_TRANSPORTER_ACTIVITY_MSigDB	ADH1A	ADH1B	ADH1C	ADH5	ADH6	ADH7	AKR1A1	AKR1B1	AKR1B1	AKR1C1	AKR1C2	AKR1C3	AKR1C4	AKR1D1	AKR7A2	AKR7A3	ALDH1A1	ALDH1A2	ALDH2	ALDH3A1	ALDH4A1	ALDH5A1	ALDH9A1	ALOX12B	ALOX15B	AOC2	AOC3	ASPH	BLVRA	CDO1	COX11	COX15	COX5A	CYC1	CYCS	CYP11A1	CYP19A1	CYP1A2	CYP1B1	CYP24A1	CYP26A1	CYP39A1	CYP4F11	DAO	DDO	DEGS	DHCR7	DHDH	DHRS2
EMT	BMP1	BMP7	CALD1	CAMK2N1	CAV2	CDH1	CDH2	CTNNB1	DSC2	DSP	EGFR	ERBB3	ESR1	F11R	FGFBP1	FN1	FOXC2	FZD7	GNG11	GSC	GSK3B	IGFBP4	IL1RN	ILK	ITGA5	ITGAV	ITGB1	JAG1	KRT14	KRT19	KRT7	MAP1B	MITF	MSN	MST1R	NODAL	NOTCH1	NOTCH1	NUDT13	OCLN	PDGFRB	PLEK2	PPPDE2	PTK2	PTK2	PTP4A1	RAC1	RGS2	RGS2 I
Endothelial_Cell_Biology	ABCF1	ACE	ACE2	ADAM17	AGT	AGTR1	AGTR2	ALOX5	ANGPT1	ANGPT2	ANGPTL3	ANXA5	AZU1	BAX	BCL2	BCL2A1	BCL2L1	BCL6	BLR1	C3	C4A	CASP1	CASP10	CASP3	CASP6	CCL2	CCL20	CCL5	CDH5	CEBPB	CFLAR	CHGA	COL18A1	CPB2	CRADD	CRP	CSF2	CSF3	CX3CL1	ECGF1	EDG3	EDN1	EDN2	EDN3	EDNRA	EDNRB	ENPEP	F3	FGF1
ERBB_signaling_pathway_KEGG	AKT3	CDKN1A	CDKN1B	PAK4	NRG3	CRK	CRKL	NRG4	HBEGF	EGF	EGFR	EIF4EBP1	ELK1	ERBB2	ERBB3	ERBB4	EREG	AKT1	AKT2	PIK3R5	CBLC	FRAP1	ABL1	GAB1	SHC2	ABL2	GRB2	GSK3B	NRG1	HRAS	ARAF	JUN	AREG	KRAS	SHC4	MYC	NCK1	NRAS	PAK1	PAK2	PAK3	PIK3CA	PIK3CB	PIK3CD	PIK3CG	PIK3R1	PIK3R2	PLCG1	SHC3
ERBB3PATHWAY_MSigDB	EGF	EGFR	ERBB3	NRG1	UBE2D1
ERBB4PATHWAY_MSigDB	ADAM17	ERBB4	NRG2	NRG3	PRKCA	PRKCB1	PSEN1
ERK5PATHWAY_MSigDB	AKT1	CREB1	GRB2	HRAS	MAPK1	MAPK3	MAPK7	MEF2A	MEF2B	MEF2C	MEF2D	NTRK1	PIK3CA	PIK3R1	PLCG1	RPS6KA1	SHC1
ERKPATHWAY_MSigDB	DPM2	EGFR	ELK1	GNAS	GNB1	GNGT1	GRB2	HRAS	IGF1R	ITGB1	KLK2	MAP2K1	MAP2K2	MAPK1	MAPK3	MKNK1	MKNK2	MYC	NGFB	NGFR	PDGFRA	PPP2CA	PTPRR	RAF1	RPS6KA1	RPS6KA5	SHC1	SOS1	SRC	STAT3
Estrogen_Receptor_Signaling_Pathway	C3	CCND1	CTSD	ESR1	ESR2	GATA3	HSPB1	KRT18	KRT19	PGR	SERPINA3	SLC7A5	STC2	TFF1
FATTY_ACID_BIOSYNTHESIS_PATH_2_MSigDB	ACAA1	ACAA2	ACAT1	ACAT2	ECHS1	EHHADH	HADHA	HADHB	SDS
FATTY_ACID_DEGRADATION_MSigDB	ACAA2	ACADL	ACADM	ACADS	ACADSB	ACADVL	ACSL1	ACSL3	ACSL4	ACSL5	ACSL6	CHKB /// CPT1B	CPT1A	CPT1B	CPT2	CRAT	FACL2	FACL3	FACL4	FACL5	FACL6	GK	GK2	GPD2	GRCC9	HADHA	HADHB	HADHSC	LPL	MGC5139	MYO5B	SLC25A2	TPI1
FATTY_ACID_METABOLISM_MSigDB	ABCD2	ACAA1	ACAA2	ACADL	ACADM	ACADS	ACADSB	ACAT1	ACAT2	ACOX1	ACOX2	ACOX3	ACSL1	ACSL3	ACSL4	ACSL5	ADH1A	ADH1A /// ADH1B /// ADH1C	ADH1B	ADH1C	ADH4	ADH6	ADH7	ADHFE1	ALDH1A1	ALDH1A2	ALDH1A3	ALDH1B1	ALDH2	ALDH3A1	ALDH3A2	ALDH9A1	ALOX12	ALOX15B	ASAH1	CD36	CHKB /// CPT1B	CPT1A	CPT2	CROT	CYP19A1	CYP1A1	CYP1A2	CYP2A6	CYP2A6 /// CYP2A7 /// CYP2A7P1 /// CYP2A13	CYP2B6	CYP2C18	CYP2C19	CYP2C19 /// CYP2C9
FATTY_ACID_SYNTHESIS_MSigDB	ACAA2	ACACA	ACACB	ACLY	FASN	HADHSC	MYO5B	PC	PRKAA1	PRKAA2	PRKAB1	PRKAB2	PRKAG1	PRKAG2	PRKAG3	SCD	SLC25A1
Focal_adhesion_KEGG	ACTB	ACTC1	ACTG1	ACTN1	ACTN2	ACTN3	ACTN4	AKT1	AKT2	AKT3	ARHGAP5	BAD	BCAR1	BCL2	BIRC2	BIRC3	BIRC4	BRAF	CAPN2	CAV1	CAV2	CAV2	CAV3	CCND1	CCND2	CCND3	CDC42	CHAD	COL11A1	COL11A2	COL1A1	COL1A1	COL1A2	COL2A1	COL3A1	COL4A1	COL4A2	COL4A4	COL4A6	COL5A1	COL5A2	COL5A3	COL6A1	COL6A2	COL6A3	COMP	CRK	CRKL	CTNNB1
Folate_biosynthesis_KEGG	ALPI	ALPL	ALPP	ALPPL2	ASCC3	ASCC3L1	ATP13A2	DDX18	DDX23	DDX41	DDX47	DDX50	DDX52	DDX54	DDX56	DHFR	DHFR	EP400	ERCC2	ERCC3	FBXO18	FPGS	GCH1	GGH	IFIH1	LGP2	MOV10L1	NUDT5	NUDT8	PTS	QDPR	RAD54B	RAD54L	RUVBL2	SETX	SMARCA2	SMARCA5	SPR
FOLATE_BIOSYNTHESIS_MSigDB	ALPI	ALPL	ALPP	ALPP_///_ALPPL2	ALPPL2	DHFR	FPGS	GCH1	GGH	SPR
FRUCTOSE_AND_MANNOSE_METABOLISM_MSigDB	AKR1B1	ALDOA	ALDOB	ALDOC	FBP1	FBP2	FPGT	GCK	GMDS	GMPPA	GMPPB	HK1	HK2	HK3	KHK	MPI	PFKFB1	PFKFB3	PFKFB4	PFKM	PFKP	PMM1	PMM2	SORD	TPI1
G_Protein-Coupled_Receptor	ADORA1	ADORA2A	ADORA2B	ADORA3	AGTR1	AGTR2	AGTRL1	AVPR1A	AVPR1B	AVPR2	BDKRB1	BDKRB2	C3AR1	CACNA1D	CALCRL	CASR	CCKAR	CCKBR	CELSR1	CNR1	CNR2	CRHR1	CRHR2	EBI2	EDG1	EDG2	EDG3	EDG4	EDG6	EDG7	EDG8	EDNRA	EDNRB	F2R	F2RL1	F2RL2	F2RL3	FPR1	FPRL1	G2A	GCGR	GHSR	GIPR	GLP2R	GPR23	GPR68	GRB2	GRM1	GRM2
G_Protein-Coupled_Receptor_II	ADRA1A	ADRA1B	ADRA2A	ADRA2B	ADRA2C	ADRB2	ADRB3	ARRB2	BLR1	CCR1	CCR2	CCR3	CCR4	CCR5	CCR6	CCR7	CCR8	CCR9	CCRL1	CHRM1	CHRM2	CHRM3	CHRM4	CHRM5	CMKLR1	CX3CR1	CXCR3	CXCR4	CXCR6	CYSLTR1	DRD1	DRD2	DRD3	DRD5	DRIP78	EBF	GABRR2	GPR145	GPR31	GPR44	GPR74	GPRK2L	GPRK5	GPRK6	HM74	HTR1A	HTR1B	HTR1D	HTR1E
Gap_junction__KEGG	ADCY1	ADCY2	ADCY3	ADCY3	ADCY4	ADCY5	ADCY5	ADCY6	ADCY6	ADCY7	ADCY8	ADCY9	ADCY9	ADRB1	CDC2	CSNK1A1	CSNK1A1L	CSNK1D	CSNK1E	CSNK1G2	CSNK1G3	CX36	DRD1	DRD2	EDG2	EGF	EGFR	GJA1	GNAI1	GNAI2	GNAI3	GNAQ	GNAS	GRB2	GRM1	GRM5	GUCY1A2	GUCY1A3	GUCY1B2	GUCY1B3	GUCY2C	GUCY2D	GUCY2F	HRAS	HTR2A	HTR2B	HTR2C	ITPR1	ITPR2
Genome_Stability_DNA_Repair	ANKRD17	APEX1	APEX2	ATM	ATR	ATXN3	BRCA1	BRCA2	BRIP1	CCNH	CDK7	CETN2	CIB1	CKN1	DDB1	DDB2	DKC1	DMC1	ERCC1	ERCC2	ERCC3	ERCC4	ERCC5	ERCC6	EXO1	FEN1	FLJ10858	G22P1	GTF2H1	GTF2H2	GTF2H3	GTF2H4	KUB3	LIG1	LIG3	LIG4	MBD4	MGMT	MLH1	MLH3	MMS19L	MNAT1	MPG	MRE11A	MSH2	MSH3	MSH4	MSH5	MSH6
GLUCOCORTICOID_MINERALOCORTICOID_METABOLISM_MSigDB	CPN2	CYP11A1	CYP11B2	CYP17A1	HSD11B1	HSD11B2	HSD3B1	HSD3B2
GLUCONEOGENESIS_MSigDB	ACYP1	ACYP2	ADH1A	ADH1A_///_ADH1B_///_ADH1C	ADH1B	ADH1C	ADH4	ADH6	ADH7	ADHFE1	AKR1A1	ALDH1A1	ALDH1A2	ALDH1A3	ALDH1B1	ALDH2	ALDH3A1	ALDH3A2	ALDH3B1	ALDH3B2	ALDH9A1	ALDOA	ALDOB	ALDOC	BPGM	DLAT	DLD	ENO1	ENO2	ENO3	FBP1	FBP2	G6PC	GAPDH	GCK	GPI	HK1	HK2	HK3	LDHA	LDHB	LDHC	PDHA1	PDHA2	PDHB	PFKM	PFKP	PGAM1	PGK1
GLUTAMATE_METABOLISM_MSigDB	ABAT	ALDH4A1	ALDH5A1	CAD	CPS1	EPRS	GAD1	GAD2	GCLC	GCLM	GFPT1	GLS	GLS2	GLUD1	GLUL	GMPS	GOT1	GOT2	GPT	GPT2	GSS	NADSYN1	PPAT	QARS
GLUTATHIONE_METABOLISM_MSigDB	ANPEP	G6PD	GCLC	GCLM	GGT1	GPX1	GPX2	GPX3	GPX4	GPX5	GSS	GSTA1	GSTA2	GSTA3	GSTA4	GSTM1	GSTM2	GSTM3	GSTM4	GSTM5	GSTO2	GSTP1	GSTT1	GSTT2	GSTZ1	IDH1	IDH2	MGST1	MGST2	MGST3	PGD
GLYCEROLIPID_METABOLISM_MSigDB	ADH1A	ADH1A_///_ADH1B_///_ADH1C	ADH1B	ADH1C	ADH4	ADH6	ADH7	ADHFE1	AGPAT1	AGPAT2	AGPAT3	AGPAT4	AKR1A1	AKR1B1	ALDH1A1	ALDH1A2	ALDH1A3	ALDH1B1	ALDH2	ALDH3A1	ALDH3A2	ALDH9A1	CEL	DGAT1	DGKA	DGKB	DGKD	DGKE	DGKG	DGKH	DGKQ	DGKZ	GK	GLA	GLB1	LCT	LIPC	LIPF	LIPG	LPL	PNLIP	PNLIPRP1	PNLIPRP2	PPAP2A	PPAP2B	PPAP2C
GLYCEROPHOSPHOLIPID_METABOLISM_MSigDB	ACHE	AGPAT1	AGPAT2	AGPAT3	AGPAT4	AGPS	CDIPT	CDS1	CDS2	CHAT	CHKA	CHKB	CHKB /// CPT1B	CLC	DGKA	DGKB	DGKD	DGKE	DGKG	DGKH	DGKQ	DGKZ	ETNK1	GNPAT	GPD1	GPD2	LCAT	LGALS13	LYPLA1	LYPLA2	LYPLA2 /// LYPLA2P1 /// LOC388499	LYPLA3	PAFAH1B1	PAFAH2	PCYT1A	PCYT1B	PEMT	PISD	PLA2G1B	PLA2G2A	PLA2G2E	PLA2G3	PLA2G4A	PLA2G5	PLA2G6	PLCB2	PLCG1	PLCG2	PPAP2A
GLYCINE_SERINE_AND_THREONINE_METABOLISM_MSigDB	ABP1	AGXT	AGXT2	ALAS1	ALAS2	AMT	AOC2	AOC3	ATP6VC /// SHMT1	BHMT	CBS	CHDH	CHKA	CHKB	CHKB /// CPT1B	CTH	DAO	DLD	DMGDH	GAMT	GARS	GATM	GCAT	GLDC	MAOA	MAOB	PEMT	PISD	PLCB2	PLCG1	PLCG2	PSPH	SARDH	SARS	SHMT1	SHMT2	TARS
GLYCOGEN_METABOLISM_MSigDB	AGL	CALM1	CALM2	CALM3	GBE1	GSK3A	GSK3B	GYG	GYG2	GYS1	GYS2	PGM1	PHKA1	PHKA2	PHKB	PHKG1	PHKG2	PPP2CA	PPP2CB	PPP2R1A	PPP2R1B	PPP2R2A	PPP2R2B	PPP2R2C	PPP2R3A	PPP2R4	PPP2R5A	PPP2R5B	PPP2R5C	PPP2R5D	PPP2R5E	PR48	PYGB	PYGL	PYGM	UGP2
GLYCOGEN_MSigDB	AGL	C2orf177	G6PC	GAA	GBE1	GCKR	GSK3B	GYG	GYG2	GYS1	GYS2	KIAA126	PHKA2	PPP1CA	PPP1CB	PPP1CC	PPP1R2	PPP1R3A	PYGL	PYGM	SLC37A4
GLYCOLYSIS_AND_GLUCONEOGENESIS_MSigDB	ALDOA	ALDOB	ALDOC	DLAT	DLD	ENO1	ENO2	ENO3	FBP1	FBP2	G6PC	GAPDH	GAPDHS	GAPDS	GCK	GOT1	GOT2	GPI	HK1	HK2	HK3	LDHA	LDHAL6B	LDHB	LDHC	MDH1	MDH2	PC	PCK1	PDHA1	PDHA2	PDHB	PDHX	PFKL	PFKM	PFKP	PGAM1	PGAM2	PGK1	PGK2	PKLR	PKM2	TNFAIP1	TPI1
GLYCOLYSIS_MSigDB	ACYP1	ACYP2	ADH1A	ADH1A /// ADH1B /// ADH1C	ADH1B	ADH1C	ADH4	ADH6	ADH7	ADHFE1	AKR1A1	ALDH1A1	ALDH1A2	ALDH1A3	ALDH1B1	ALDH2	ALDH3A1	ALDH3A2	ALDH3B1	ALDH3B2	ALDH9A1	ALDOA	ALDOB	ALDOC	BPGM	DLAT	DLD	ENO1	ENO2	ENO3	FBP1	FBP2	G6PC	GAPDH	GCK	GPI	HK1	HK2	HK3	LDHA	LDHB	LDHC	PDHA1	PDHA2	PDHB	PFKM	PFKP	PGAM1	PGK1
GLYCOLYSIS_PATHWAY_MSigDB	ALDOB	ENO1	GAPD	GPI	HK1	PFKL	PGAM1	PGK1	PKLR	TPI1
GLYCOSAMINOGLYCAN_DEGRADATION_MSigDB	ARSB	GALNS	GLB1	GNS	GUSB	HEXA	HEXB	IDS	IDUA	LCT	NAGLU
GLYCOSPHINGOLIPID_METABOLISM_MSigDB	ARSA	ARSB	ARSD	ARSE	ASAH1	GAL3ST1	GALC	GBA /// GBAP	GLA	GLB1	LCT	NEU1	NEU2	NEU3	NEU4	PPAP2A	PPAP2B	PPAP2C	SMPD1	SMPD2	SPTLC1	SPTLC2	UGCG
GLYOXYLATE_AND_DICARBOXYLATE_METABOLISM_MSigDB	ACO1	ACO2	CS	GRHPR	HAO1	HAO2	HYI	MDH1	MDH2	MTHFD1	MTHFD1L	MTHFD2
G-Protein_Coupled_Receptors_Signaling	ADRB2	AGTR1	AGTR2	ANGPTL4	ARRB1	ARRB2	BCL2	BCL2L1	CALCR	CASR	CCND1	CCNE1	CCNE2	CDKN1B	CFLAR	CFLAR	CMKLR1	COL1A1	CSF3	CTGF	CYP19	DRD1	DRD2	DRD5	DUSP14	EDG1	EDG2	EDG3	EDG4	EDG5	EDG7	EGR1	ELK1	ELK4	F3	FGF2	FLJ10210	FOS	GNAQ	GNAS	GNRH1	GRM2	GRM4	GRM7	GRM8	HM74	HSD3B1	HSPA4	HSPA4
G-Proteins_&_Signaling_Molecules	ADCY1	ADCY1	ADCY3	ADCY4	ADCY5	ADCY6	ADCY7	ADCY9	AKT1	ARHA	ARHGEF1	BRAF	BTK	CDC42	CHUK	CREB1	DTR	EGFR	EPAC	GNA12	GNA13	GNA15	GNAI2	GNAI3	GNAL	GNAO1	GNAS1	GNAT1	GNAT2	GNAZ	GNB3	GNB4	GNB5	GNG10	GNG11	GNG12	GNG2	GNG3	GNG4	GNG7	GNGT1	GNGT2	GRB2	HRAS	JUN	KRAS2	MAP2K1	MAP2K2	MAP2K4
Growth_Factor	AMH	ARTS-1	BDNF	BMP1	BMP10	BMP2	BMP3	BMP4	BMP5	BMP6	BMP7	BMP8B	CECR1	CLC	CSF1	CSF2	CSF3	CSPG5	CXCL1	DKK1	ECGF1	EREG	FGF1	FGF11	FGF13	FGF14	FGF17	FGF19	FGF2	FGF22	FGF23	FGF5	FGF6	FGF7	FGF9	FIGF	GDF10	GDF11	GDF8	GDNF	GPI	HBEGF	IGF1	IGF2	IL10	IL11	IL12B	IL18	IL1A
GSK3PATHWAY_MSigDB	AKT1	APC	AXIN1	CCND1	CD14	CTNNB1	DVL1	FZD1	GJA1	GNAI1	GSK3B	IRAK1	LBP	LEF1	LY96	MYD88	NFKB1	PDPK1	PIK3CA	PIK3R1	PPP2CA	PRKR	RELA	TIRAP	TLR4	TOLLIP	WNT1
GSPATHWAY_MSigDB	ADCY1	GNAS	GNB1	GNGT1	PRKACA	PRKAR1A
Hedgehog_signaling_pathway_KEGG	BMP2	BMP4	BMP5	BMP6	BMP7	BMP8A	BTRC	CSNK1A1	CSNK1A1L	CSNK1D	CSNK1E	CSNK1G2	CSNK1G3	DHH	FBXW11	GAS1	GLI1	GLI2	GLI3	GSK3B	HHIP	IHH	LRP2	PRKACA	PRKACB	PRKACG	PRKX	PRKY	PTCH1	PTCH2	RAB23	SHH	SMO	STK36	SUFU	WNT1	WNT10A	WNT10B	WNT11	WNT16	WNT2	WNT2B	WNT3	WNT3A	WNT4	WNT5A	WNT5B	WNT6	WNT7A
HEPARAN_SULFATE_BIOSYNTHESIS_MSigDB	B3GAT3	B4GALT7	HS3ST1	HS3ST2	HS3ST3A1	HS3ST3B1	XYLT1	XYLT2
Human_stem_cells_1	ABCG2	ACAN	ACTC1	ADAR	ALDH1A1	ALDH2	ALPI	APC	ASCL2	AXIN1	BGLAP	BMP1	BMP2	BMP3	BTRC	CCNA2	CCND1	CCND2	CCNE1	CD3D	CD4	CD44	CD8A	CD8B	CDC2	CDC42	CDH1	CDH2	COL1A1	COL2A1	COL9A1	CTNNA1	CXCL12	DHH	DLL1	DLL3	DTX1	DTX2	DVL1	EP300	FGF1	FGF2	FGF3	FGF4	FGFR1	FOXA2	FRAT1	FZD1	GCN5L2
Human_stem_cells_2	ABCG2	AFP	AGC1	ALDH1A1	ALDH2	ANPEP	APC	AXIN1	BAMBI	BGLAP	BMP1	BMP10	BMP15	BMP2	BMP2K	BMP3	BMP4	BMP5	BMP6	BMP7	BMP8A	BMP8B	BMPER	BMPR1A	BMPR1B	BMPR2	CCNA2	CCND1	CCND2	CCNE1	CD4	CD44	CDC2	CDC42	CDH1	CDH10	CDH11	CDH12	CDH13	CDH15	CDH2	CDH3	CDH4	CDH5	CDH6	CDH7	CDH8	CDH9	CDK2
Human_stem_cells_3	ACTC	ASCL2	FOXA2	IPF1	ISL1	KRT15	MSX1	MYOD1	CD19	CD3D	CD3E	CD3G	CD3Z	CD4	CD8A	CD8B1	MME	MS4A1	PTPRC	TFRC	AGC1	ALPI	ALPL	ALPP	ALPPL2	BGLAP	COL10A1	COL1A1	COL2A1	COL9A1	PPARG	SPP1	CD44	NCAM1	OPRS1	S100B	TUBB3	FLT3	KIT	KITLG	MEF2A	MYF5	MYF6
Human_stem_cells_4	ADAM17	APH-1A	CIR	CREBBP	CTBP1	CTBP2	DLL1	DLL3	DTX1	DTX2	DVL1	EP300	GCN5L2	HDAC1	HDAC2	HES1	HES5	JAG1	JAG2	LFNG	MAML1	MAML2	MFNG	NCOR2	NCSTN	NOTCH1	NOTCH2	NOTCH3	NOTCH4	NUMB	NUMBL	PEN2	PSEN1	PSEN2	PSFL	PTCRA	RBPSUH	RBPSUHL	SKIIP	ADAR	APC	AXIN1	BTRC	CCND1	CSNK1A	CSNK2A1	CTBP1	CTNNB1	EIF4E
HYPOXIA_NORMAL_UP_MSigDB	ABCA4	ACTC1	ADAM1	ADAR	ADD3	ADFP	AGPAT2	AKAP12	ALDOC	ALPL	ANAPC1	ANGPTL4	ANKRD17	ANXA4	AP3M2	ARHGEF2	ARIH2	ARL1	ATF7IP	ATP1B3	B3GNT1	BLVRB	BNIP3	BNIP3L	BSG	C14ORF2	C15ORF15	C19ORF53	C1QL3	C2ORF111	C21ORF86	C2ORF49	C3ORF28	C9ORF3	C9ORF61	CA12	CANX	CAPG	CAV1	CC2D1A	CCNJL	CD9	CDC34	CDC42	CFD	CHPT1	CITED2	CKB	CLDN3
HYPOXIA_REVIEW_MSigDB	ADM	AK3	ALDOA	ANGPT2	APEX1	BHLHB2	BIK	BNIP3	BNIP3L	CA12	CA9	CCL2	CCNG2	CD99	CDKN1A	CDKN1B	COL5A1	CP	DDIT3	EDN1	EDN2	ENO1	ENPEP	EPAS1	EPO	F3	FGF3	FLT1	FOS	FTL	GAPDH	HDAC9	HGF	HIF1A	HK1	HK2	HMOX1	IGF2	IGFBP1	IGFBP2	IGFBP3	IL6	IL8	JUN	L1CAM	LDHA	LRP8	MIF	MMP13
Hypoxia_Signaling_Pathway	ADD1	ADD1	ADM	AGPAT2	AGTPBP1	ANGPTL4	ARD1	ARNT2	AZU1	BAX	BCL2	BHLHB2	BIRC5	CA1	CA12	CA9	CAMK2G	CASP1	CAT	CDC42	CHGA	COL1A1	CREBBP	CSTB	CTGF	CYGB	DAPK3	DCTN2	DNAJB1	DR1	ECE1	EEF1A1	EGFR	EGLN2	ENO1	EP300	EPAS1	EPO	FNBP3	FOS	GAP43	GNA11	GPI	GPX1	GSTO1	HBB	HIF1A	HIF1AN	HIF3A
Inflammation	ALOX12	ALOX5	AMF	ANGPT1	ARG1	BCA-1	C5aR	C5R1	CARD15	CARD4	CCBP2	CCL1	CCL11	CCL13	CCL14	CCL15	CCL16	CCL17	CCL18	CCL19	CCL2	CCL20	CCL21	CCL22	CCL23	CCL24	CCL25	CCL26	CCL27	CCL28	CCL3	CCL4	CCL5	CCL7	CCL8	CCR1	CCR2	CCR3	CCR4	CCR5	CCR6	CCR7	CCR8	CCR9	CCRL1	CCRL2	CD14	CD16a	CD16b
Inflammatory_Cytokines_&_Receptors	ABCF1	BCL6	BLR1	C3	C4A	C5	CCL1	CCL11	CCL13	CCL15	CCL16	CCL17	CCL18	CCL19	CCL2	CCL20	CCL21	CCL23	CCL24	CCL25	CCL26	CCL3	CCL4	CCL5	CCL7	CCL8	CCR1	CCR2	CCR3	CCR4	CCR5	CCR6	CCR7	CCR8	CCR9	CEBPB	CRP	CX3CL1	CX3CR1	CXCL1	CXCL10	CXCL11	CXCL12	CXCL13	CXCL14	CXCL2	CXCL3	CXCL5	CXCL6
INFLAMMATORY_RESPONSE_PATHWAY_MSigDB	CD28	CD4	CD4LG	CD8	CD86	COL1A1	COL3A1	FN1	IFNG	IL2	IL2RA	IL2RB	IL2RG	IL4	IL4R	IL5	IL5RA	LAMA5	LAMB1	LAMB2	LAMC1	LAMC2	LCK	THBS1	THBS3	TNFRSF1A	TNFRSF1B	VTN	ZAP7
Inositol_phosphate_metabolism_KEGG	C9orf95	DYRK4	EIF2AK3	FN3K	IMPA1	IMPA2	INPP1	INPP4A	INPP4B	INPP5A	INPP5A	INPP5B	INPP5E	INPPL1	IPMK	ISYNA1	ITGB1BP3	ITPKA	ITPKB	MINPP1	MIOX	OCRL	PIB5PA	PIK3C3	PIK3CA	PIK3CB	PIK3CD	PIK3CG	PIK4CA	PIK4CB	PIP5K1A	PIP5K1B	PIP5K1C	PIP5K2A	PIP5K2B	PIP5K2C	PIP5K3	PLCB1	PLCB2	PLCB3	PLCB4	PLCD1	PLCD3	PLCD4	PLCD4	PLCE1	PLCG1	PLCG2	PLCZ1
Insulin_Signaling_Pathway	ACACA	ACACB	ACOX1	ADRB3	AEBP1	AHSG	AKT1	AKT2	AKT3	ANG	ARAF1	BAD	BCL2L1	BRAF	CALM1	CALM2	CALM3	CALML3	CALML6	CAP1	CBL	CBLB	CBLC	CEBPA	CEBPB	CEBPD	CRK	CRKL	CSN2	DF	DOK1	DOK2	DOK3	DOK4	DOK5	DOK6	DUSP14	EIF2B1	EIF4E	EIF4E2	EIF4EBP1	ELK1	ERCC1	EXOC7	FASN	FBP1	FBP2	FLOT1	FLOT2
INTEGRIN_MEDIATED_CELL_ADHESION_KEGG_MSigDB	AKT1	AKT3	BCAR1	CAPN1	CAPN1	CAPN11	CAPN2	CAPN3	CAPN5	CAPN6	CAPN7	CAPN9	CAPNS1	CAV1	CAV2	CAV3	CDC42	CRK	CSK	DKFZp434E1119	DOCK1	FLJ14825	FLJ4125	FYN	GIT2	GRB2	ILK	ITGA1	ITGA11	ITGA2	ITGA2B	ITGA3	ITGA4	ITGA5	ITGA6	ITGA7	ITGA8	ITGA9	ITGAD	ITGAE	ITGAL	ITGAM	ITGAV	ITGAX	ITGB1	ITGB2	ITGB3	ITGB4	ITGB5
INTEGRINPATHWAY_MSigDB	ACTA1	ACTN1	ACTN2	ACTN3	ARHA	BCAR1	BCR	CAPN1	CAPNS1	CAPNS2	CAV1	CRKL	CSK	FYN	GRB2	GRF2	HRAS	ITGA1	ITGB1	JUN	MAP2K1	MAP2K2	MAPK1	MAPK3	MAPK8	PPP1R12B	PTK2	PXN	RAF1	RAP1A	ROCK1	SHC1	SOS1	SRC	TLN1	TNS	VCL	ZYX
Interferon	ADAR	CNTFR	CRLF2	CSF2RA	CSF3R	CXCL10	EBI3	F3	FNDC6	G1P2	G1P3	IFI16	IFI27	IFI30	IFI35	IFI44	IFI44L	IFIH1	IFIT1	IFIT1L	IFIT2	IFIT3	IFITM1	IFITM2	IFNA1	IFNA14	IFNA2	IFNA21	IFNA4	IFNA5	IFNA6	IFNA8	IFNAR1	IFNAR2	IFNB1	IFNE1	IFNG	IFNGR1	IFNGR2	IFNK	IFNW1	IFRD1	IFRD2	IL10RA	IL10RB	IL11RA	IL12B	IL13RA1	IL15
Interleukins_and_Receptors	IL10RB	IL11	IL11RA	IL12A	FIL1	IL10	IL10RA	IL12B	IL12RB1	IL12RB2	IL13	IL13RA1	IL13RA2	IL14	IL15	IL15RA	IL16	IL17	IL17B	IL17C	IL17E	IL17F	IL17R	IL18	IL18BP	IL18R1	IL18RAP	IL19	IL1A	IL1B	IL-1H1	IL1HY1	IL1R2	IL1RAP	IL1RAPL1	IL1RAPL2	IL1RL1	IL1RL2	IL1RN	IL2	IL20	IL20RA	IL21	IL21R	IL22	IL22R	IL22RA2	IL23A	IL24
INTRINSICPATHWAY_MSigDB	COL4A1	COL4A2	COL4A3	COL4A4	COL4A5	COL4A6	F1	F11	F12	F2	F2R	F5	F8	F9	FGA	FGB	FGG	KLKB1	KNG	PROC	PROS1	SERPINC1	SERPING1
JAK_STAT_Signaling_Pathway	A2M	AKT1	AKT2	AKT3	APS	BCL2L1	CBL	CBLB	CBLC	CCND1	CCND2	CCND3	CDKN1A	CEBPB	CISH	CLCF1	CNTF	CNTFR	CREBBP	CRK	CRKL	CRLF2	CRP	CSF1R	CSF2	CSF2RA	CSF2RB	CSF3	CSF3R	CSN2	CTF1	CXCL9	EGFR	EP300	EPO	EPOR	F2	F2R	FCER1A	FCER2	FCGR1A	G1P2	G1P3	GATA3	GBP1	GHR	GRB2	HMGA1	IFNA1
Lymphoid_cells	CD19	MS4A1	MS4A2	KRT20	IGHG1	IGH@	IGLL1	IGLC2	IGLV6-57	IGHMBP2	IGHD	CD72	CD22	CD3E	TARP	CD3G	CD3D	TRA@	TRD@	CD7	SELL	CD69	B3GAT1	IL2	IL4	TNF	TGFB1	TGFB2	TGFB3	PRF1	ZNF395	CD4	IDDM10	IL2RA	TBX21	IL17A	RORC	ISG20	CCRL2	CCR6	CCL20	IL10	IL17C	IL22	IL21	IFNG	IL13	IL15	IL17D
MAP_Kinase_Signaling_Pathway	AOP2	ARAF1	ATF2	BRAF	CCNA1	CCNA2	CCNB1	CCNB2	CCND1	CCND2	CCND3	CCNE1	CCNE2	CDC42	CDK2	CDK4	CDK6	CDKN1A	CDKN1B	CDKN1C	CDKN2A	CDKN2B	CDKN2C	CHUK	COL1A1	CREB1	CREBBP	DLK1	DUSP1	E2F1	EGFR	EGR1	ELK1	ELK4	ENPP2	ETS1	ETS2	FOS	GRB2	HRAS	HSPA5	HSPB1	JNKK1)	JUN	KRAS2	KSR	MADH4	MAP2K1	MAP2K1IP1
MAPK_CASCADE_MSigDB	ARAF	ARAF1	BRAF	D1S155E	ELK1	HRAS	JUN	KRAS	MAP2	MAP2K1	MAP2K2	MAP2K3	MAP2K4	MAP2K6	MAP2K7	MAP3K1	MAP3K12	MAP3K2	MAP3K3	MAPK1	MAPK1	MAPK12	MAPK14	MAPK3	MBP	MGC1986	NRAS	PLCB3	RAF1	RASA3	RRAS	SIPA1	TIMP1
MAPKKK_CASCADE_MSigDB	DUSP4	DUSP6	DUSP7	FGFR1	FGFR3	MAP3K3	MAP3K5	MAPKAPK2	NRTN
MAPKPATHWAY_MSigDB	ARAF1	ATF2	BRAF	CEBPA	CHUK	CREB1	DAXX	ELK1	FOS	GRB2	HRAS	IKBKB	JUN	MAP2K1	MAP2K2	MAP2K3	MAP2K4	MAP2K5	MAP2K6	MAP2K7	MAP3K1	MAP3K1	MAP3K11	MAP3K12	MAP3K13	MAP3K14	MAP3K2	MAP3K3	MAP3K4	MAP3K5	MAP3K6	MAP3K7	MAP3K8	MAP3K9	MAP4K1	MAP4K2	MAP4K3	MAP4K4	MAP4K5	MAPK1	MAPK1	MAPK11	MAPK12	MAPK13	MAPK14	MAPK3	MAPK4	MAPK6	MAPK7
Metal_Transport_and_Homeostasis	ABCB10	ABCB7	ACO1	ALAS1	ATOX1	ATP7A	ATP7B	B2M	CALR	CAT	CCS	CD163	CP	CYBRD1	DIO1	DNAJA1	EGR1	FECH	FMO3	FOS	FRDA	FTH1	FTL	GAS1	GPX1	GPX2	GPX3	GPX4	GSR	GSS	GSTA1	HAMP	HD	HEPH	HFE	HIF1A	HMOX1	HMOX2	HP	HPX	HSPA1A	HSPA5	HSPA9B	HSPB1	HSPD1	HSPH1	IREB2	JUN	LOX
Metalloproteases	MMP1	MMP10	MMP11	MMP11	MMP11	MMP12	MMP13	MMP14	MMP14	MMP14	MMP14	MMP15	MMP15	MMP16	MMP16	MMP16	MMP16	MMP17	MMP19	MMP19 /// LOC732415	MMP2	MMP2	MMP2	MMP20	MMP21	MMP23B /// MMP23A	MMP24	MMP24	MMP24	MMP24	MMP25	MMP25	MMP25	MMP25	MMP25	MMP26	MMP27	MMP28	MMP28	MMP28	MMP28	MMP28	MMP3	MMP7	MMP8	MMP9	MPP1	MPP2	MPP2
METHIONINE_METABOLISM_MSigDB	AHCY	BHMT	CBS	CTH	DNMT1	DNMT2	DNMT3A	DNMT3B	MARS	MARS2	MAT1A	MAT2B	MTR
METHIONINEPATHWAY_MSigDB	BCKDHB	BCKDK	CBS	CTH	MUT
mTOR_signaling_pathway_KEGG	AKT1	AKT2	AKT3	BRAF	CAB39	DDIT4	EIF4B	EIF4B	EIF4E	EIF4E2	EIF4E2	EIF4EBP1	FIGF	FRAP1	GBL	HIF1A	HIF1A	IGF1	INS	KIAA1303	LYK5	MAPK1	MAPK3	PDPK1	PGF	PIK3CA	PIK3CB	PIK3CD	PIK3CG	PIK3R1	PIK3R1	PIK3R2	PIK3R3	PIK3R5	PRKAA1	PRKAA2	RHEB	RHEB	RICTOR	RPS6	RPS6KA1	RPS6KA2	RPS6KA3	RPS6KA3	RPS6KA6	RPS6KB1	RPS6KB2	STK11	TSC1
MYC_Oncogenic_pathway_signature_Bild.AH	ABCC3	ABCC3	ABL2	ACAS2	ADAM8	AKAP12	ALDH1B1	ALG3	ANAPC1	APOA1BP	ARHGAP8	ARNTL	ARNTL2	ATIC	ATP2B4	BCS1L	BOP1	C1orf33	C20orf27	CCNG2	CDCA8	CDK2	CDK4	CFLAR	CGI-147	CGN	CIRH1A	CLG	COL1A1	COL5A1	COL8A2	CRA	DAB2	DDAH2	DDX10	DDX18	DGKA	DHODH	DHRS1	DKC1	DKFZp434O0515	DPH2L1	DRIM	DUOX1	DUSP2	DUSP22	EMP1	ENO1	EPS8L1
MYC_TARGETS_MSigDB	APEX1	CAD	CCNA2	CCND2	CCNE1	CDK4	CDKN1A	CDKN2B	DDX18	DUSP1	EIF4E	ENO1	FASLG	FASN	FKBP4	FN1	GADD45A	HSP9AA2	HSPA4	HSPD1	HSPE1	LDHA	MGST1	MYC	NCL	NME1	NME2	NPM1	ODC1	PPAT	PTMA	RCC1	RPL23	RPL3	RPL6	RPS15A	SRM	TERT	TFRC	THBS1	TP53	TPM1
N_GLYCAN_BIOSYNTHESIS_MSigDB	ALG3	ALG5	B4GALT1	B4GALT2	B4GALT3	B4GALT5	DDOST	DPAGT1	DPM1	FUT8	GCS1	MAN1A1	MAN1B1	MGAT1	MGAT2	MGAT3	MGAT4A	MGAT4B	MGAT5	RPN1	RPN2	ST6GAL1
N_GLYCAN_DEGRADATION_MSigDB	AGA	FLJ21865	FUCA1	FUCA2	GLB1	HEXA	HEXB	LCT	MAN2C1	MANBA	NEU1	NEU2	NEU3	NEU4
Natural_killer_cell_mediated_cytotoxicity__KEGG	BID	CASP3	CD244	CD247	CD48	CHP	CSF2	FAS	FASLG	FCER1G	FCGR3A	FYN	GRB2	GZMB	HCST	HLA-A	HLA-B	HLA-C	HLA-C	HLA-E	HLA-G	HRAS	ICAM1	ICAM2	IFNA1	IFNA10	IFNA13	IFNA14	IFNA16	IFNA17	IFNA2	IFNA21	IFNA4	IFNA5	IFNA6	IFNA7	IFNA8	IFNAR1	IFNAR2	IFNB1	IFNG	IFNGR1	IFNGR2	ITGAL	ITGB2	KIR2DL1	KIR3DL1	KIR3DL1	KLRC1
Neural_stem_cells_1	ACHE	ADORA1	ADORA2A	ALK	APBB1	APOE	ARNT2	ARTN	ASCL1	BAI1	BDNF	BMP15	BMP2	BMP4	BMP8B	CDK5R1	CDK5RAP1	CDK5RAP2	CDK5RAP3	CHRM2	CXCL1	DLG4	DLL1	DRD1	DRD2	DVL3	EFNB1	EGF	EP300	ERBB2	FEZ1	FGF13	FGF2	FLNA	GDNF	GNAO1	GPI	GRIN1	HDAC4	HDAC7A	HES1	HEY1	HEY2	HEYL	IL3	INHBA	MDK	MEF2C	MLL
Neural_stem_cells_2	ACHE	ADORA1	ADORA2A	ALK	APAF1	APBB1	APBB2	APLP1	APOE	ARTN	AZU1	BAI1	BDNF	BIRC1	BMP1	BMP10	BMP15	BMP2	BMP3	BMP4	BMP5	BMP6	BMP7	BMP8A	BMP8B	CACNA1A	CDK5R1	CDK5RAP1	CDK5RAP3	ChGn	CHRM1	CHRM3	CSPG5	CTF1	CXCL1	DCC	EGF	EP300	ERBB2	FABP7	FGF11	FGF13	FGF14	FGF17	FGF19	FGF2	FGF5	GAS7	GDF11
Neural_stem_cells_3	ACCN1	ACHE	ADORA1	ADORA2A	APBA1	APBB1	APBB2	APLP1	APOE	ARNT2	ASCL1	ASCL2	ASH1L	ATOH1	ATXN3	AZU1	BAI1	BMP10	CACNA1A	CART1	CBLN1	CD9	CDK5R1	CDK5RAP1	CDK5RAP2	CDK5RAP3	CELSR1	CHD5	CHD6	CHRM1	CHRM2	CHRM3	CHRNA4	CNTN6	CPNE6	CXCL1	DBN1	DLG4	DLL1	DLL3	DLX2	DLX5	DLX6	DMBX1	DNER	DOC2A	DRD1	DRD2	DSCAM
Neural_stem_cells_4	PCDH1	PCDH18	PCDHB	PCDHB10	PCDHB11	PCDHB12	PCDHB13	PCDHB14	PCDHB15	PCDHB16	PCDHB2	PCDHB3	PCDHB4	PCDHB5	PCDHB6	PCDHB9	PHOX2B	PMP22	POU3F1	POU3F3	POU4F1	POU4F2	POU6F1	POU6F2	PROP1	RAC1	RAPGEFL1	RND1	ROBO1	ROBO2	S100B	SEMA3E	SEMA4D	SEMA5A	SHC3	SHH	SHOX2	SIM1	SIM2	SIX3	SLIT1	SLIT2	SLIT3	SOX11	SOX14	SOX3	SOX8	SPG7	SPOCK
Neuroscience_Ion_Channels_&_Transporters	ACCN1	ACCN2	ACCN3	APOE	ATP1A1	ATP1B1	ATP2A1	ATP2B1	ATP2B4	ATP4A	ATP5B	ATP6V0A2	ATP6V0D1	ATP6V1A	ATP6V1B2	ATP7A	ATP7B	CACNA1B	CACNA1C	CACNA1H	CACNA1S	CACNB1	CACNB2	CACNB3	CACNB4	CACNG2	CETP	CFTR	CLCA1	CLCN1	CLCN2	CLCN3	CLCN4	CLCN5	CLCN6	CLCN7	CLIC1	CLIC2	KCNA1	KCNA2	KCNA3	KCNA4	KCNA5	KCNB1	KCNB2	KCNC1	KCNC4	KCND1	KCND2
Neurotransmitter_Receptors_and_Regulators	ABAT	ACHE	ANXA9	BAIAP3	BRS3	BZRP	CAPON	CCKAR	CCKBR	CHAT	CHRM1	CHRM2	CHRM3	CHRNA1	CHRNA2	CHRNA3	CHRNA4	CHRNA5	CHRNA6	CHRNA7	CHRNB1	CHRNB2	CHRNB4	CHRND	CHRNE	CHRNG	COLQ	COMT	DRD1	DRD2	DRD3	GABRA1	GABRA2	GABRA3	GABRB1	GABRB2	GABRD	GABRE	GABRG1	GABRG2	GABRP	GABRQ	GABRR2	GAD1	GAD2	GALR1	GALR2	GALR3	GCH1
NFkB_Signaling_Pathway	AGT	AGT	AKT1	APOL3	ATF1	ATF2	BCL10	BCL3	BF	BIRC2	C3	CARD10	CARD11	CARD14	CARD4	CASP1	CASP8	CCL2	CFLAR	CHUK	CSF2	CSF3	CTL2	CXXC5	ECM1	EDARADD	EDG2	EGR1	ELK1	F2R	FADD	FOS	GJA1	GPR89	HMOX1	HNLF	HTR2B	ICAM1	IFNA1	IFNB1	IFNG	IKBKB	IKBKB	IKBKE	IKBKG	IKBKG	IL10	IL1A	IL1B
NGFPATHWAY_MSigDB	CSNK2A1	DPM2	ELK1	FOS	GRB2	HRAS	JUN	KLK2	MAP2K1	MAPK3	MAPK8	NGFB	NGFR	PIK3CA	PIK3R1	PLCG1	RAF1	SHC1	SOS1
Nitric_Oxide	ABCC1	ADM	AGTR1	AKT1	ALAS2	ALOX12	APOE	ARG2	ATOX1	BCL2	BNIP3	CAMK1	CAT	CCL2	CCL3	CCL5	CCNA1	CCS	CDKN1A	CFTR	COL1A1	COL2A1	COL3A1	CSF1	CXCL2	CYBA	CYGB	CYP19	CYP2D6	CYP3A4	DDAH2	DDIT3	DLG4	DNCL1	DUOX1	DUOX2	DUSP1	EDN1	EDNRB	EGFR	EGR1	EPO	EPX	FLJ37174	FLT1	FMR1	FN1	FOXM1	FTL
Nitrogen_metabolism__KEGG	AMT	ASNS	CA1	CA11	CA12	CA13	CA14	CA2	CA3	CA4	CA5A	CA5B	CA6	CA7	CA8	CA9	CPS1	CTH	GLS	GLS2	GLUD1	GLUD2	GLUL	HAL
NITROGEN_METABOLISM_MSigDB	AMT	ASNS	CA1	CA12	CA14	CA2	CA3	CA4	CA5A	CA5B	CA6	CA7	CA8	CA9	CPS1	CTH	GLS	GLS2	GLUD1	GLUL	HAL
NK_cells	CASP3	CD300C	CHP	FCER1G	FCGR1A	FCGR2A	FCGR2B	FCGR3A	FCGR3B	FCGRT	IFITM1	IFNAR2	IFNG	KIR2DL1	KIR2DL2	KIR2DL3	KIR2DL4	KIR2DL5A	KIR2DL5B	KIR2DS1	KIR2DS2	KIR2DS3	KIR2DS4	KIR2DS5	KIR3DL1	KIR3DL2	KIR3DL3	KIR3DP1	KLRB1	KLRC1	KLRC3	KLRD1	KLRK1	LCP2	LILRA2	LST1	MAP2K1	MAPK1	NCAM1	NCR1	NCR2	NCR3	NFAT5	NKG2A	NKG2-A	NKG2D	NKG2-D	NKG7	NKTR
NO1PATHWAY_MSigDB	ACTA1	AKT1	BDK	BDKRB2	CALM1	CALM2	CALM3	CAV1	CHRM1	CHRNA1	FLT1	FLT4	HSPCA	KDR	NOS3	PDE2A	PDE3A	PDE3B	PRKACB	PRKACG	PRKAR1A	PRKAR1B	PRKAR2A	PRKAR2B	PRKG1	PRKG2	RYR2	SLC7A1	SYT1	TNNI1	VEGF
NO2IL12PATHWAY_MSigDB	CCR5	CD2	CD3D	CD3E	CD3G	CD3Z	CD4	CXCR3	IFNG	IL12A	IL12B	IL12RB1	IL12RB2	JAK2	NOS2A	STAT4	TYK2
NOS1PATHWAY_MSigDB	CALM1	CALM2	CALM3	DLG4	GRIN1	GRIN2A	GRIN2B	GRIN2C	GRIN2D	NOS1	PPP3CA	PPP3CB	PPP3CC	PRKACB	PRKACG	PRKAR1A	PRKAR1B	PRKAR2A	PRKAR2B	PRKCA	PRKCB1	SYT1
Notch_Signaling_Pathway	ADAM10	ADAM17	AES	APH1A	APH-1A	AXIN1	CBL	CCND1	CCNE1	CD44	CDC16	CDKN1A	CDKN1B	CFLAR	CHUK	CIR	CREBBP	CTBP1	CTBP2	CTNNB1	DLL1	DLL3	DLL4	DTX1	DTX2	DTX3	DTX3L	DTX4	DVL1	DVL2	DVL3	EP300	FIGF	FOS	FOSL1	FZD1	FZD10	FZD2	FZD3	FZD4	FZD6	FZD7	FZD8	FZD9	GBP2	GCN5L2	GLI1	GLI2	GLI3
Nuclear_Receptors	PPARA	ESR1	ALK	NR5A2	NR1H2	NR3C1	NR2F1	RARA	ESR2	THRA	RORC	ROR1	PPARG	NR1I2	HNF4A	NR2C2	NR1I3	ESRRA	VDR	NR4A1	RXRG	NR2E1	RARB	RXRA	RORA	PGR	NR5A1	AR	NR0B1	PPARD	NR2F2	NR1D2	THRB	THRA /// NR1D1	RXRB	NR4A2	RARG	NR2F6	NR1H3	NPM1
Nuclear_Receptors_and_Coregulators	AHR	AHR	AR	ARNT	BRD8	C1D	CARM1	COPS2	CREBBP	CRSP2	CRSP6	DDX5	DMAP1	ERF	ESR1	ESR2	ESRRA	ESRRB	ESRRG	HDAC1	HDAC2	HDAC3	HDAC4	HDAC5	HDAC6	HDAC7A	HMGA1	HNF4A	HNF4G	HTATIP	ITGB3BP	MED12	MED4	MLR2	MTA1	MYST4	NCOA1	NCOA2	NCOA3	NCOA4	NCOA6	NCOA6IP	NCOR1	NCOR2	NFKB2	NONO	NOTCH2	NPM1	NR0B1
NUCLEAR_RECEPTORS_MSigDB	ALK	AR	ESR1	ESR2	ESRRA	HNF4A	NPM1	NRB1	NR1D2	NR1H2	NR1H3	NR1I2	NR1I3	NR2C2	NR2E1	NR2F1	NR2F2	NR2F6	NR3C1	NR4A1	NR4A2	NR5A1	NR5A2	PGR	PPARA	PPARD	PPARG	RARA	RARB	RARG	ROR1	RORA	RORC	RXRA	RXRB	RXRG	THRA	THRA /// NR1D1	THRB	VDR
Oxidative_phosphorylation__KEGG	ATP12A	ATP4A	ATP4B	ATP5A1	ATP5B	ATP5C1	ATP5D	ATP5E	ATP5F1	ATP5G1	ATP5G2	ATP5G3	ATP5H	ATP5I	ATP5J	ATP5J2	ATP5J2	ATP5L	ATP5O	ATP6AP1	ATP6V0A1	ATP6V0A2	ATP6V0A4	ATP6V0B	ATP6V0C	ATP6V0D1	ATP6V0D2	ATP6V0E	ATP6V1A	ATP6V1B1	ATP6V1B2	ATP6V1C1	ATP6V1C2	ATP6V1D	ATP6V1E1	ATP6V1E2	ATP6V1F	ATP6V1G1	ATP6V1G2	ATP6V1G3	ATP6V1H	COX10	COX11	COX15	COX17	COX4I1	COX4I2	COX5A	COX5B
OXIDATIVE_PHOSPHORYLATION_MSigDB	ATP12A	ATP4B	ATP5E	ATP5O	ATP6AP1	ATP6VA1	ATP6VA4	ATP6VB	ATP6VC	ATP6VC_///_SHMT1	ATP6VD1	ATP6VE	ATP6V1A	ATP6V1B1	ATP6V1B2	ATP6V1C1	ATP6V1C2	ATP6V1D	ATP6V1E1	ATP6V1F	ATP6V1G1	ATP6V1G2	ATP6V1G3	ATP6V1H	ATP7A	ATP7B	COX1	COX4I1	COX5A	COX5B	COX6A1	COX6A2	COX6B1	COX6C	COX7A1	COX7A2	COX7B	COX7C	COX8A	NDUFA1	NDUFA1	NDUFA11	NDUFA4	NDUFA5	NDUFA8	NDUFB2	NDUFB4	NDUFB5	NDUFB6
Oxidative_Stress_and_Antioxidant_Defense	ALB	ALOX12	ANGPTL7	AOX1	APOE	ATOX1	BNIP3	CAT	CCL5	CCS	CSDE1	CYBA	CYGB	DGKK	DHCR24	DUOX1	DUOX2	DUSP1	EPHX2	EPX	FOXM1	GLRX2	GPR156	GPX1	GPX2	GPX3	GPX4	GPX5	GPX6	GPX7	GSR	GSS	GSTZ1	GTF2I	KRT1	LPO	MBL2	MGST3	MPO	MPV17	MSRA	MT3	MTL5	NCF1	NCF2	NME5	NOS2A	NOX5	NUDT1
P38MAPKPATHWAY_MSigDB	ATF2	CDC42	CREB1	DAXX	DDIT3	ELK1	GRB2	HMGN1	HRAS	HSPB1	HSPB2	MAP2K4	MAP2K6	MAP3K1	MAP3K5	MAP3K7	MAP3K9	MAPK14	MAPKAPK2	MAPKAPK5	MAX	MEF2A	MEF2B	MEF2C	MEF2D	MKNK1	MYC	PDZGEF1	PLA2G4A	RAC1	RIPK1	RPS6KA5	SHC1	STAT1	TGFB1	TGFB2	TGFB3	TGFBR1	TRADD	TRAF2
p53_Signaling_Pathway	AATF	APAF1	ATM	ATR	BAG1	BAI1	BAK1	BAP1	BAX	BCL2	BCL2A1	BID	BIRC5	BNIP3	BRCA1	BRCA2	BTG2	CASP2	CASP9	CCNE2	CCNG2	CCNH	CDC2	CDC25A	CDC25C	CDK4	CDK7	CDKN1A	CDKN2A	CHEK1	CHEK2	CIAO1	COPEB	CRADD	CYR61	DAPK1	DAXX	E2F1	E2F3	EI24	ESR1	FADD	FAF1	FOXO3A	FRAP1	GADD45A	GAK	GAS1	GML
P53HYPOXIAPATHWAY_MSigDB	ABCB1	AKT1	ATM	BAX	CDKN1A	CPB2	CSNK1A1	CSNK1D	FHL2	GADD45A	HIC1	HIF1A	HSPA1A	HSPCA	IGFBP3	MAPK8	MDM2	NFKBIB	NQO1	TP53
PDGFPATHWAY_MSigDB	CSNK2A1	ELK1	FOS	GRB2	HRAS	JAK1	JUN	MAP2K1	MAP2K4	MAP3K1	MAPK3	MAPK8	PDGFA	PDGFRA	PIK3CA	PIK3R1	PLCG1	PRKCA	PRKCB1	RAF1	RASA1	SHC1	SOS1	SRF	STAT1	STAT3	STAT5A
PHENYLALANINE_METABOLISM_MSigDB	ABP1	ALDH1A3	ALDH3A1	ALDH3B1	ALDH3B2	AOC2	AOC3	DDC	EPX	GOT1	GOT2	HPD	LPO	MAOA	MAOB	MPO	PRDX1	PRDX2	PRDX5	PRDX6	TAT	TPO
PHENYLALANINE_TYROSINE_AND_TRYPTOPHAN_BIOSYNTHESIS_MSigDB	ENO1	ENO2	ENO3	FARS2	FARSLB	GOT1	GOT2	PAH	TAT	YARS
PHOSPHATIDYLINOSITOL_SIGNALING_SYSTEM_MSigDB	ACVR1	ACVR1B	ACVRL1	AKT1	AURKB	BMPR1A	BMPR2	BUB1	CDC2L5	CDIPT	CDKL1	CDKL2	CDS1	CDS2	CLK1	CLK2	CLK4	COL4A3BP	CSNK2A1	CSNK2A1 /// CSNK2A1P	CSNK2A2	CSNK2B	DGKA	DGKB	DGKD	DGKE	DGKG	DGKH	DGKQ	DGKZ	IMPA1	INPP1	INPP4A	INPP4B	INPP5A	INPPL1	ITPKA	ITPKB	MAP3K1	MOS	NEK1	NEK3	OCRL	PAK4	PCTK1	PCTK2	PIK3C2A	PIK3C2B	PIK3C2G
PI3K-AKT_Signaling_Pathway	ADAR	AICDA	AKT1	AKT2	AKT3	APC	APPL	ASAH1	AXIN1	BAD	BTK	CASP9	CCND1	CD14	CDC42	CDKN1B	CHUK	CSNK2A1	CTMP	CTNNB1	CUTL1	EIF2AK2	EIF3S10	EIF4A1	EIF4B	EIF4E	EIF4EBP1	EIF4EBP1	EIF4G1	ELK1	FASLG	FKBP1A	FOS	FOXO1A	FOXO3A	FRAP1	FZD1	GHR	GJA1	GNB1	GRB10	GRB2	GSK3B	HRAS	HSPB1	HSPCA	HSPCB	IGF1	IGF1R
PPAR_signaling_pathway_KEGG	ACAA1	ACADL	ACADM	ACOX1	ACOX2	ACOX3	ACSL1	ACSL3	ACSL4	ACSL5	ACSL6	ADIPOQ	ANGPTL4	APOA1	APOA1	APOA2	APOA4	APOC3	AQP7	CD36	CD36	CPT1A	CPT1B	CPT1C	CPT2	CYP27A1	CYP4A11	CYP4A11	CYP7A1	CYP8B1	DBI	FABP1	FABP2	FABP3	FABP4	FABP5	FABP6	FABP7	FADS2	GK	GK	GK2	HMGCS1	HSD17B4	ILK	ILK	LPL	ME1	MMP1
PPARAPATHWAY_MSigDB	ACOX1	APOA1	APOA2	CD36	CITED2	CPT1B	CREBBP	DUSP1	DUT	EHHADH	EP3	FABP1	FAT	FRA8B	HSD17B4	HSPA1A	HSPCA	INS	JUN	LPL	MAPK1	MAPK3	ME1	MRPL11	MYC	NCOA1	NCOR1	NCOR2	NFKBIA	NOS2A	NRB2	NR1H3	NR2F1	NRIP1	PDGFA	PIK3CA	PIK3R1	PPARA	PPARBP	PPARGC1	PRKACB	PRKACG	PRKAR1A	PRKAR1B	PRKAR2A	PRKAR2B	PRKCA	PRKCB1	PTGS2
PPARGPATHWAY_MSigDB	CREBBP	EP3	LPL	NCOA1	NCOA2	PPARBP	PPARG	PPARGC1	RXRA
PROLIFERATION_GENES_MSigDB	8D6A	ADAMTS1	ADAMTS8	ADRA1A	ADRA1B	ADRA1D	ADRA2A	AIF1	AKR1C3	ANP32A	ANP32B	ANP32C	ANP32E	APEG1	APPL	APRIN	AREG	ARHGEF1	ARTN	BAI1	BAP1	BCL2	BCL6	BHLHB3	BIN1	BOP1	BST2	BTC	BTG1	BTG2	BTG3	BUB3	C1orf7	C22orf18	C6orf18	CAPN1	CAPNS1	CBFA2T3	CCL23	CD16	CD164	CD28	CD33	CD3E	CD5	CD81	CD86	CDC14A	CDC16
PROSTAGLANDIN_AND_LEUKOTRIENE_METABOLISM_MSigDB	AKR1C3	ALOX12	ALOX15	ALOX5	CBR1	CBR3	CYP4F2	CYP4F3	CYP4F3 /// CYP4F2	EPX	GGT1	LPO	LTA4H	MPO	PGDS	PLA2G1B	PLA2G2A	PLA2G2E	PLA2G3	PLA2G4A	PLA2G5	PLA2G6	PRDX1	PRDX2	PRDX5	PRDX6	PTGDS	PTGES2	PTGIS	PTGS1	PTGS2	TBXAS1	TPO
PROSTAGLANDIN_SYNTHESIS_REGULATION_MSigDB	ANXA1	ANXA2	ANXA3	ANXA4	ANXA5	ANXA6	ANXA8	CYP11A1	EDN1	EDNRA	EDNRB	HPGD	HSD11B1	HSD11B2	PLA2G4A	PRL	PTGDR	PTGDS	PTGER1	PTGER2	PTGER4	PTGFR	PTGIR	PTGIS	PTGS1	PTGS2	S1A6	SCGB1A1	TBXAS1
Proteasome_KEGG	PSMA1	PSMA2	PSMA3	PSMA4	PSMA5	PSMA6	PSMA7	PSMB1	PSMB2	PSMB3	PSMB4	PSMB5	PSMB6	PSMB7	PSMC1	PSMC2	PSMC3	PSMC4	PSMC5	PSMC6	PSMC6	PSMD1	PSMD11	PSMD12	PSMD13	PSMD14	PSMD2	PSMD3	PSMD4	PSMD6	PSMD7	PSMD8
PTEN_pathway	AKT1	ASGP	BRAF	CDKN1B	CTNNB1	EGFR	ELA2	EPHB2	ERBB2	ERBB3	ERBB4	ERRFI1	ESR1	ESR2	FOXO3	FRAP1	GAB2	GP88	GRB2	GRN	HRG	IGF1R	INPP5D	KI67	KLF6	KRAS	MAP2K1	MAP2K2	MIG6	MKI67	MTOR	MUC4	MYC	NEDD4	PCDGF	PDK1	PDPK1	PGR	PHLPP	PHLPPL	PIK3CA	PPP1R1B	PTEN	PXN	RPS6KA1	RPS6KA2	RPS6KA3	RPS6KB1	RPS6KB2
Regulation_of_actin_cytoskeleton_KEGG	ABI2	ACTB	ACTC1	ACTG1	ACTN1	ACTN2	ACTN3	ACTN4	APC	APC2	ARHGEF1	ARHGEF12	ARHGEF4	ARHGEF6	ARHGEF7	ARPC1A	ARPC1B	ARPC1B	ARPC1B	ARPC2	ARPC3	ARPC4	ARPC5	ARPC5L	BAIAP2	BCAR1	BDKRB2	BRAF	CD14	CDC42	CFL1	CFL2	CHRM1	CHRM2	CHRM3	CHRM4	CHRM5	CRK	CRKL	CSK	CYFIP1	CYFIP2	DIAPH1	DIAPH2	DIAPH3	DOCK1	DOCK1	EGF	EGFR
Regulation_of_autophagy_KEGG	ATG12	ATG3	ATG5	ATG7	BECN1	GABARAP	GABARAPL1	IFNA1	IFNA10	IFNA13	IFNA14	IFNA16	IFNA17	IFNA2	IFNA21	IFNA4	IFNA5	IFNA6	IFNA7	IFNA8	IFNG	INS	PIK3C3	PIK3R4	PRKAA1	PRKAA2	ULK1	ULK2
Riboflavin_metabolism_KEGG	ACP1	ACP2	ACP5	ACP6	ACPP	ACPT	ENPP1	ENPP2	ENPP3	FLAD1	MTMR1	MTMR2	MTMR6	PHPT1	RFK	TYR
Ribosome_KEGG	C15orf15	FAU	LOC441907	MRPL13	RPL10	RPL10A	RPL10L	RPL11	RPL12	RPL13	RPL13A	RPL14	RPL14	RPL14	RPL15	RPL15	RPL17	RPL17	RPL17	RPL18	RPL18A	RPL19	RPL21	RPL21	RPL22	RPL23	RPL23	RPL23A	RPL24	RPL24	RPL24	RPL26	RPL26	RPL26	RPL26L1	RPL27	RPL27	RPL27A	RPL28	RPL29	RPL29	RPL3	RPL30	RPL31	RPL32	RPL34	RPL35	RPL35A	RPL36
Signal_Transduction_in_Cancer	ATF2	BCL2	BCL2A1	BCL2L1	BIRC1	BIRC2	BIRC3	BMP4	BRCA1	CCND1	cdk4	CDKN1A	CDKN1A	CDKN1B	CDKN1C	CDKN2A	CDKN2B	CDKN2C	CDKN2D	COL1A1	CSN2	CTSD	CXCL9	DUSP1	EDN1	EGFR	EGR1	EN1	ENPP2	EPO	FN1	FOLH1	FOS	FOS	FOSL1	FOXA2	GADD45A	HHIP	HIF1A	HK1	HMOX1	HSPA4	HSPA5	HSPB1	HSPB2	HSPCA	ID2	IGFBP3	IL2
Sphingolipid_metabolism__KEGG	ARSA	ARSD	ARSE	ASAH1	B4GALT6	CERK	DEGS1	DEGS2	ENPP7	FVT1	GAL3ST1	GALC	GBA	GLA	GLB1	LCT	MGC26963	NEU1	NEU2	NEU3	NEU4	PHCA	PPAP2A	PPAP2B	PPAP2B	PPAP2C	SGPL1	SGPP1	SGPP2	SMPD1	SMPD2	SMPD3	SPHK1	SPTLC1	SPTLC2	TMEM23	UGCG	UGCG	UGT8
STARCH_AND_SUCROSE_METABOLISM_MSigDB	AGL	AMY1A /// AMY1B /// AMY1C /// AMY2A /// AMY2B	AMY2B /// RNPC3	ENPP1	ENPP3	G6PC	GAA	GANAB	GBA3	GBE1	GCK	GPI	GUSB	GYS1	GYS2	HK1	HK2	HK3	MGAM	PGM1	PGM3	PYGB	PYGL	PYGM	SI	UCHL1	UCHL3	UGDH	UGT1A1	UGT1A1 /// UGT1A8 /// UGT1A7 /// UGT1A6 /// UGT1A5 /// UGT1A9 /// UGT1A4 /// UGT1A1 /// UGT1A3	UGT1A6	UGT1A8 /// UGT1A9	UGT2B15	UGT2B4	UXS1
Stress_&_Toxicity_PathwayFinder	ANXA5	ATM	BAX	BCL2L1	BCL2L2	CASP1	CASP10	CASP8	CCL21	CCL4	CCND1	CCNG1	CHEK2	CRYAB	CSF2	CXCL10	CYP1A1	CYP1B1	CYP2E1	CYP7A1	CYP7B1	DDB1	DDIT3	DNAJB4	E2F1	EGR1	EPHX2	ERCC1	ERCC3	ERCC4	ERCC5	FMO1	FMO5	GADD45A	GADD45B	GDF15	GPX1	GSR	GSTM3	HMOX1	HMOX2	HSF1	HSPA1A	HSPA1L	HSPA2	HSPA4	HSPA5	HSPA6	HSPA8
STRESS_ARSENIC_SPECIFIC_DN_MSigDB	AKAP1	CCT8	CLEC2B	CLK2	CRSP2	DAG1	DLC1	ESRRA	FJX1	FUT4	HNRPAB	HYAL2	ID3	JUNB	MAPK7	MMD	NKTR	PAXIP1	PEX11B	PTPRB	RALGDS	RPUSD2	RRAGA	SH2B1	SPARCL1	TIMM17A	TRIP13
STRESS_GENOTOXIC_SPECIFIC_DN_MSigDB	ABCF3	ACSL4	AKAP13	AMD1	ARHGEF2	AURKA	BUB1	CCL4L1	CCNH	CD48	CDR2	CENPA	CHST1	CHUK	E2F5	GABRA6	GLS2	GTPBP1	HK2	IRF2	LCP2	MEF2C	MGP	MYC	NEK6	NFE2L3	NR2F1	PDLIM7	PHLDA1	PRR3	RPA2	SEC24B	SEMA4D	SPRY2	ST8SIA4	TAF5	TARDBP	TFPI2	TKTL1	TNF	VCX	ZNF217
STRESS_P53_SPECIFIC_UP_MSigDB	BAI3	BTG1	BTG2	CCNG1	CDKN1A	CTSD	DDB2	LIF	MDM2	PHLDA3	PLXNB2	TRIM22	XPC
Stress_Response_to_Cellular_Damage	ACADSB	BAG1	CALR	CANX	CAT	CCT2	CCT3	CCT4	CCT5	CCT7	CCT8	CES1	CLU	CRYAA	CRYAB	CYP11A1	CYP11B2	CYP1A1	CYP1A2	CYP1B1	CYP2A6	CYP2C9	CYP2D6	CYP2E1	CYP2F1	CYP4A11	CYP4B1	CYP7A1	DIA1	DNAJA1	DNAJA2	DNAJA3	DNAJA4	DNAJB1	DNAJB11	DNAJB2	DNAJB4	DNAJB5	DNAJB6	DNAJB9	DNAJC4	DNAJC5	DNAJC6	DNAJC7	DNAJC8	DNAJC9	DNAJD1	EPHX2	FMO1
STRESSPATHWAY_MSigDB	ATF1	CASP2	CHUK	CRADD	IKBKB	IKBKG	JUN	LTA	MAP2K3	MAP2K4	MAP2K6	MAP3K1	MAP3K14	MAP4K2	MAPK14	MAPK8	NFKB1	NFKBIA	RELA	RIPK1	TANK	TNF	TNFRSF1A	TRADD	TRAF2
T_cell_receptor_signaling_pathway__KEGG	AKT1	AKT2	AKT3	BCL10	CARD11	CBL	CBLB	CBLC	CD247	CD28	CD3D	CD3E	CD3G	CD4	CD40LG	CD8A	CD8B	CD8B	CDC42	CDK4	CHP	CHUK	CSF2	CTLA4	FOS	FYN	GRAP2	GRB2	HRAS	ICOS	IFNG	IKBKB	IKBKG	IL10	IL2	IL4	IL5	ITK	JUN	KRAS	LAT	LCK	LCP2	MALT1	MAP3K14	MAP3K8	NCK1	NCK2	NFAT5
TCA_MSigDB	ACO2	CS	FH	IDH2	IDH3A	IDH3B	IDH3G	MDH2	OGDH	SDHA	SDHB	SDHC	SDHD	SUCLA2	SUCLG1
T-cell_and_B-cell_Activation	AICDA	ANPEP	APOA2	AZU1	BLNK	BLR1	C1QR1	CCL3	CCL4	CCR1	CCR2	CCR3	CCR4	CCR5	CCR7	CD1D	CD2	CD28	CD33	CD3D	CD3E	CD3G	CD4	CD5	CD7	CD80	CD81	CD86	CD8A	CD8B1	CLECSF12	CSF2	CX3CL1	CXCR3	CXCR4	GALNAC4S-6ST	GLMN	HDAC4	HDAC5	HDAC7A	HDAC9	HLA-DRA	ICOSL	IFNA2	IFNB1	IFNG	IFNGR1	IFNGR2	IFNK
TGF-beta_signaling_pathway	ACVR1	ACVR1	ACVR1B	ACVR1C	ACVR2	ACVR2A	ACVR2B	ACVRL1	AMH	AMHR2	BAMBI	BGLAP	BMP1	BMP10	BMP15	BMP2	BMP3	BMP4	BMP5	BMP6	BMP7	BMP8A	BMP8B	BMPER	BMPR1A	BMPR1B	BMPR2	CDC25A	CDKN1A	CDKN2B	CER1	CHRD	COL1A1	COL1A2	COL3A1	COMP	CREBBP	CST3	CUL1	DCN	DLX2	E2F4	E2F5	ENG	EP300	EVI1	FKBP1B	FOS	FST
Th1-Th2-Th3	ATF2	ATF2	BCL3	CCL11	CCL15	CCL5	CCL7	CCR2	CCR3	CCR4	CCR5	CCR9	CD2	CD28	CD4	CD69	CD80	CD86	CEBPB	CREBBP	CSF2	CTLA4	CXCR3	FADD	FLJ14639	FOS	FOSL1	FOSL2	GATA3	GFI1	GLMN	GPR44	HAVCR2	ICOS	IFNG	IGSF6	IL10	IL12B	IL12RB2	IL13	IL13RA1	IL13RA2	IL15	IL17F	IL18	IL18BP	IL18R1	IL1R1	IL1R2
Tight_junction__KEGG	ACTB	ACTC1	ACTG1	ACTN1	ACTN2	ACTN3	ACTN4	AKT1	AKT2	AKT3	AMOTL1	ASH1L	CASK	CDC42	CDK4	CGN	CLDN1	CLDN10	CLDN10	CLDN11	CLDN14	CLDN15	CLDN16	CLDN17	CLDN18	CLDN19	CLDN2	CLDN20	CLDN23	CLDN5	CLDN6	CLDN7	CLDN8	CLDN9	CRB3	CSDA	CSNK2A1	CSNK2A1	CSNK2A2	CSNK2B	CTNNA1	CTNNA2	CTNNA3	CTNNB1	CTTN	EPB41	EPB41	EPB41L1	EPB41L2
TNF_AND_FAS_NETWORK_MSigDB	ACTB	BIRC1	BIRC2	BIRC4	BIRC5	DAXX	GAPD	SMN1	TANK	TNF	TNFAIP3	TNFRSF1A	TNFRSF1B	TNFRSF6	TNFSF1	TNFSF6	TRAF1	TRAF2	TRAF3	TRAF5	TRAF6	TRIP
TNF_Ligands&Receptors	LTA	LTBR	TNF	TNFRSF10A	TNFRSF10B	TNFRSF10C	TNFRSF10D	TNFRSF11B	TNFRSF12A	TNFRSF14	TNFRSF19	TNFRSF1A	TNFRSF1B	TNFRSF21	TNFRSF25	TNFRSF5	TNFRSF6	TNFRSF6B	TNFRSF7	TNFRSF9	TNFSF10	TNFSF14	TNFSF18	TNFSF5	TNFSF6	TNFSF7	TNFSF8	TNFSF9
Toll-like_receptor_signaling_pathway__KEGG	AKT1	AKT2	AKT3	ATM	CASP8	CCL3	CCL4	CCL5	CD14	CD40	CD80	CD86	CHUK	CXCL10	CXCL11	CXCL9	FADD	FOS	IFNA1	IFNA10	IFNA13	IFNA14	IFNA16	IFNA17	IFNA2	IFNA21	IFNA4	IFNA5	IFNA6	IFNA7	IFNA8	IFNAR1	IFNAR2	IFNB1	IKBKB	IKBKE	IKBKG	IL12A	IL12B	IL1B	IL6	IL8	IL8	IL8	IL8	IRAK1	IRAK4	IRF3	JUN
Toxicology_&_Drug_Resistance	ABCB1	ABCB1	ABCB4	ABCC1	ABCC2	ABCC3	ABCC5	ABCC6	ABCG2	ABL1	ACADSB	AHR	AKT1	AP1S1	APC	AR	ARNT	ATM	BAG1	BAX	BCL2	BCL2L1	BCL2L2	BCR	BRCA1	BRCA2	CALR	CANX	CASP1	CASP10	CASP8	CAT	CCL21	CCL3	CCL4	CCNC	CCND1	CCNE1	CCNG1	CCT2	CCT3	CCT4	CCT5	CCT7	CCT8	CDK2	CDK4	CDKN1A	CDKN1B
Tumor_Metastasis	APC	BAI1	BRMS1	CAV1	CD44	CDK4	CDKN2A	CHD4	COL4A2	CST7	CTBP1	CTNNA1	CTNNB1	CTSK	CTSL	CXCL12	CXCR4	DCC	DENR	EPHB2	ETV4	ETV6	EWSR1	FGFR4	FLT4	FN1	GNRH1	GNRH2	GPNMB	GPR54	GZMA	HDAC1	HGF	HPSE	HRAS	HTATIP2	IGF1	IL18	IL1B	IL8RB	ITGA7	ITGB3	KAI1	KISS1	KRAS2	LAMR1	MCAM	MCCL7	MDM2
Tumor_Necrosis_Factor	ARHGDIB	BAG4	CAD	CASP2	CASP3	CASP8	CD40	CD40LG	CHUK	CRADD	DFFA	DUSP1	EDA2R	FADD	FAS	FASLG	HRB	IKBKAP	IKBKB	IKBKG	JUN	LMNA	LMNB1	LMNB2	LTA	LTB	LTBR	MADD	MAP2K4	MAP3K1	MAP3K14	MAP3K7	MAPK8	NFKB1	NFKBIA	NGFR	PAK1	PAK2	PARP1	PGLYRP1	PRKDC	RB1	SPTAN1	TANK	TNF	TNFAIP3	TNFRSF10A	TNFRSF10B	TNFRSF10C
Tyrosine_metabolism__KEGG	ADH1C	ADH4	ADH5	ADH6	ADH7	ADHFE1	ALDH1A3	ALDH3A1	ALDH3B1	ALDH3B2	AOC2	AOC3	AOX1	ARD1A	CARM1	COMT	DBH	DBT	DCT	DDC	ECH1	ESCO1	ESCO2	FAH	GOT1	GOT2	GSTZ1	HEMK1	HEMK1	HGD	HGD	HPD	LCMT1	LCMT2	MAOA	MAOB	METTL2B	METTL6	MIF	MYST3	MYST4	MYST4	NAT5	PNMT	PNPLA3	PRMT1	PRMT2	PRMT3	PRMT5
VEGF_signaling_pathway__KEGG	AKT1	AKT2	AKT3	BAD	CASP9	CDC42	CHP	HRAS	HSPB1	HSPB2	KDR	KRAS	MAP2K1	MAP2K2	MAPK1	MAPK11	MAPK12	MAPK13	MAPK14	MAPK3	MAPKAPK2	MAPKAPK3	NFAT5	NFATC1	NFATC2	NFATC3	NFATC4	NOS3	NRAS	PIK3CA	PIK3CB	PIK3CD	PIK3CG	PIK3R1	PIK3R1	PIK3R2	PIK3R3	PIK3R5	PLA2G10	PLA2G12A	PLA2G12B	PLA2G1B	PLA2G2A	PLA2G2D	PLA2G2E	PLA2G2F	PLA2G3	PLA2G4A	PLA2G5
Wnt_Signaling_Pathway	AES	APC	APC2	AXIN1	AXIN2	BCL9	BTRC	CACYBP	CAMK2A	CAMK2B	CAMK2D	CAMK2G	CCND1	CCND2	CCND3	CER1	CHP	CREBBP	CSNK1A1	CSNK1A1L	CSNK1D	CSNK1E	CSNK1G1	CSNK1G2	CSNK1G3	CSNK2A1	CSNK2A2	CSNK2B	CTBP1	CTBP2	CTNNB1	CTNNBIP1	CUL1	CXXC4	DAAM1	DAAM2	DIXDC1	DKK1	DKK2	DKK3	DKK4	DVL1	DVL2	DVL3	EP300	FBXW11	FBXW2	FGF4	FOSL1
[truncated: 164 more columns]
